# Supplementary material for: Glucose, adrenaline and palmitate antagonistically regulate insulin and glucagon secretion in human pseudoislets
Source: Sci Rep. 2019 Jul 16;9:10261. doi: 10.1038/s41598-019-46545-6 (PMC6635387; doi:10.1038/s41598-019-46545-6)
Supplement: Supplementary file 2 — Data set 2 [file 41598_2019_46545_MOESM2_ESM.xlsx]

## Sheet: Tabelle1
Gene name	Gene stable ID	islet Donor 19 (rlog_transformed read counts)	islet Donor 20 (rlog_transformed read counts)	islet Donor 21 (rlog_transformed read counts)	islet Donor 22 (rlog_transformed read counts)	pseudoislet Donor 19 (rlog_transformed read counts)	pseudoislet Donor 20 (rlog_transformed read counts)	pseudoislet Donor 21 (rlog_transformed read counts)	pseudoislet Donor 22(rlog_transformed read counts)	baseMean (DESeq2 normalized counts)	log2FoldChange	lfcSE	stat	pvalue	padj
TSPAN6	ENSG00000000003	8.50719	8.72104	8.58317	8.64988	8.5062	8.49917	8.32411	9.16123	404.482	0.0830355	0.275507	0.301392	0.763116	0.89752
DPM1	ENSG00000000419	9.62027	9.48673	9.37834	9.68541	9.32016	9.40367	9.33636	9.22337	697.743	-0.338131	0.138233	-2.44609	0.0144413	0.105701
SCYL3	ENSG00000000457	8.61968	8.46709	8.49132	8.33032	8.55348	8.40014	8.46179	8.5224	358.463	0.00651769	0.136183	0.0478597	0.961828	0.987047
C1orf112	ENSG00000000460	6.08116	6.21397	6.19058	6.42116	6.2801	5.97659	6.02984	6.14815	72.6398	-0.218116	0.226654	-0.96233	0.335884	0.612856
FGR	ENSG00000000938	3.59172	4.52688	3.78844	3.77108	5.01365	5.2065	5.09843	4.30585	27.747	2.51485	0.865139	2.90687	0.00365067	0.0455885
CFH	ENSG00000000971	8.30142	8.37285	8.15582	8.39982	8.11997	8.67534	8.51392	9.25574	378.604	0.618072	0.324267	1.90606	0.0566425	0.233647
FUCA2	ENSG00000001036	10.7497	10.627	10.6075	10.7104	10.5443	10.6676	10.5371	10.6534	1596.14	-0.107662	0.0992963	-1.08424	0.278256	0.554417
GCLC	ENSG00000001084	10.478	10.4224	10.5919	10.8358	10.6829	10.8177	10.7718	10.5507	1616.07	0.171381	0.170449	1.00547	0.31467	0.59158
NFYA	ENSG00000001167	9.63137	9.70408	9.47316	9.72418	9.52455	9.4065	9.48464	9.65	766.964	-0.175665	0.135687	-1.29463	0.195447	0.462331
STPG1	ENSG00000001460	8.54792	8.42941	8.60583	8.40671	8.74322	8.64437	8.67179	8.55238	383.579	0.235426	0.127908	1.84059	0.065682	0.255007
NIPAL3	ENSG00000001461	9.94001	9.89555	10.2372	9.97181	10.2202	10.0286	10.366	10.3226	1130.52	0.328526	0.169617	1.93687	0.0527614	0.224338
LAS1L	ENSG00000001497	9.58755	9.46585	9.46623	9.77078	9.46217	9.36362	9.43299	9.37764	724.892	-0.254033	0.136317	-1.86354	0.0623859	0.24782
ENPP4	ENSG00000001561	11.461	11.3228	11.3941	11.2192	11.3568	11.4454	11.5338	11.297	2673.82	0.0869025	0.126895	0.684839	0.493446	0.736919
SEMA3F	ENSG00000001617	8.21567	8.39516	8.37441	8.60448	6.98418	7.20588	7.38921	7.99561	275.545	-1.46711	0.345616	-4.2449	2.18689e-05	0.00121726
CFTR	ENSG00000001626	10.6902	10.5144	11.4974	11.7111	11.4479	10.3605	10.6538	13.1694	3685.44	1.09041	0.941325	1.15837	0.246712	0.521127
ANKIB1	ENSG00000001629	10.924	11.0029	11.0479	10.9635	10.957	11.0015	11.0455	11.0227	2043.4	0.0318893	0.0797036	0.400099	0.689083	0.859607
CYP51A1	ENSG00000001630	8.07517	7.72652	7.89971	7.64634	8.05137	7.66062	7.8867	7.80732	232.564	0.0172122	0.209058	0.0823323	0.934382	0.975135
KRIT1	ENSG00000001631	10.0363	10.1044	10.1969	9.9519	10.182	10.1294	10.2835	10.0933	1119.25	0.146095	0.122467	1.19294	0.232894	0.506063
RAD52	ENSG00000002016	7.45232	7.66386	7.87216	7.58867	7.94882	7.78781	7.97147	7.93454	222.829	0.406071	0.177753	2.28447	0.022344	0.13669
MYH16	ENSG00000002079	5.74045	5.12739	4.64327	7.095	4.35968	4.48698	4.06023	4.12802	59.4074	-3.7026	0.779432	-4.75039	2.03026e-06	0.000186264
BAD	ENSG00000002330	8.79847	8.70147	8.55477	8.71286	8.71741	8.57327	8.55405	8.69146	406.74	-0.0901441	0.130349	-0.69156	0.489213	0.733298
LAP3	ENSG00000002549	9.72894	9.79739	9.58977	9.93882	9.59999	9.60992	9.56417	9.65545	829.273	-0.242699	0.133684	-1.81546	0.069453	0.263783
CD99	ENSG00000002586	13.9532	14.0015	13.6915	13.5055	14.2486	13.8566	13.6427	13.6987	14853.8	0.119857	0.244708	0.489795	0.624279	0.822813
HS3ST1	ENSG00000002587	7.17448	6.97331	6.6362	7.72098	6.7953	6.597	6.77179	7.66636	145.507	-0.256807	0.480099	-0.534904	0.592716	0.803417
AOC1	ENSG00000002726	5.38538	5.76869	5.87652	5.51726	6.53198	5.9205	6.62466	6.54743	73.1202	1.44256	0.345758	4.17217	3.0171e-05	0.00157381
WNT16	ENSG00000002745	3.93108	3.80096	3.71328	3.84846	3.81439	7.5148	5.12993	4.94256	71.6489	4.84228	1.22106	3.96565	7.31964e-05	0.00307206
HECW1	ENSG00000002746	2.16549	2.22121	2.16399	2.52	2.32147	2.31367	2.54396	2.62565	5.45883	1.20453	0.885004	1.36105	0.173499	NA
MAD1L1	ENSG00000002822	8.57535	8.6097	8.59924	8.71339	8.54698	8.44871	8.53914	8.52403	380.876	-0.169085	0.106315	-1.59041	0.111742	0.340297
LASP1	ENSG00000002834	11.8217	12.015	11.887	12.152	11.8554	11.9609	11.8941	12.0148	3975.84	-0.0632356	0.13563	-0.466237	0.641046	0.831675
SNX11	ENSG00000002919	9.18608	9.13902	9.05367	9.12384	9.08169	9.14363	9.10815	9.05194	553.451	-0.0445778	0.0947006	-0.470723	0.637838	0.829121
TMEM176A	ENSG00000002933	12.04	12.0996	11.4607	11.7823	11.6852	11.8273	11.4752	11.7612	3559.78	-0.260432	0.224886	-1.15806	0.246838	0.521127
M6PR	ENSG00000003056	11.1608	10.9515	10.9004	11.082	10.9417	10.8991	10.9856	10.9162	2026.82	-0.135711	0.11479	-1.18225	0.237106	0.510968
KLHL13	ENSG00000003096	7.05066	6.96729	6.63344	6.77006	7.11866	7.27621	6.79714	6.63587	123.091	0.197533	0.283654	0.696388	0.486186	0.73074
CYP26B1	ENSG00000003137	6.54862	6.99052	6.38262	6.88423	5.54671	5.52095	5.97146	6.13516	87.7448	-1.60808	0.36349	-4.424	9.68905e-06	0.000670049
ICA1	ENSG00000003147	10.7434	10.6421	10.6366	10.5684	10.8696	10.7784	10.7468	10.7681	1692.15	0.209815	0.0955332	2.19625	0.0280741	0.158095
DBNDD1	ENSG00000003249	8.80619	8.75231	8.7493	9.09515	8.85665	8.98107	8.97493	9.01794	482.527	0.148891	0.157736	0.943927	0.345207	0.62185
ALS2	ENSG00000003393	9.98125	10.0054	10.088	9.96142	10.1815	9.97661	10.1904	10.1241	1074.1	0.165073	0.110525	1.49354	0.135296	0.378154
CASP10	ENSG00000003400	6.0631	5.58455	5.81729	6.9081	5.9346	5.59571	5.6969	7.02376	80.6258	0.0218631	0.637651	0.0342869	0.972648	0.990829
CFLAR	ENSG00000003402	10.4254	10.4506	10.6096	10.7751	10.531	10.5238	10.6011	10.7686	1547.69	0.0533755	0.159141	0.335398	0.737325	0.884654
TFPI	ENSG00000003436	9.65748	9.51364	9.14655	9.99942	8.62241	9.13555	8.6145	9.38303	672.899	-0.939953	0.339814	-2.76608	0.00567349	0.0597352
NDUFAF7	ENSG00000003509	8.18968	8.22109	8.1145	8.03388	8.28642	8.31202	8.32529	8.34772	301.575	0.272786	0.116038	2.35084	0.018731	0.123189
RBM5	ENSG00000003756	10.5536	10.6185	10.6677	10.5005	10.9061	10.8101	10.7768	10.8836	1696.15	0.380536	0.0980992	3.87909	0.000104848	0.00398661
MTMR7	ENSG00000003987	10.6966	11.0485	10.6346	10.2891	10.904	10.9174	10.7929	10.6769	1752.35	0.186377	0.231924	0.803614	0.42162	0.684894
SLC7A2	ENSG00000003989	15.2932	15.5057	14.9892	14.7835	15.1382	15.1603	14.9288	14.81	35424.3	-0.230381	0.243184	-0.947353	0.343459	0.620248
ARF5	ENSG00000004059	10.9026	11.072	11.1943	10.8551	10.9294	11.0599	11.1251	11.0043	2084.95	0.0260605	0.145794	0.178749	0.858135	0.943694
SARM1	ENSG00000004139	9.00112	9.10011	9.21504	8.93826	9.01582	8.99296	9.03742	9.03223	528.56	-0.0733108	0.123209	-0.59501	0.551836	0.77794
POLDIP2	ENSG00000004142	10.7817	10.8529	10.8025	11.0412	10.6638	10.727	10.7482	10.7752	1791.2	-0.213563	0.117322	-1.82032	0.0687104	0.262322
PLXND1	ENSG00000004399	10.9932	11.563	11.2748	11.065	11.125	11.2439	11.0731	11.1217	2356.47	-0.152607	0.196175	-0.777912	0.436621	0.693944
AK2	ENSG00000004455	11.3157	11.3917	11.2512	11.2547	11.378	11.3816	11.3459	11.2548	2563.46	0.0535745	0.0923703	0.579997	0.561916	0.78456
CD38	ENSG00000004468	3.55365	3.20375	3.14346	3.1986	3.09234	2.99369	3.11271	3.31193	9.53328	-0.647966	0.575017	-1.12686	0.2598	0.534923
FKBP4	ENSG00000004478	11.2666	11.3468	11.1442	11.3884	11.1867	11.0826	11.0338	11.1614	2369.59	-0.253981	0.116258	-2.18462	0.0289167	0.160368
KDM1A	ENSG00000004487	10.9679	11.001	10.9534	10.9637	11.0266	10.9715	10.8951	10.9769	2006.34	-0.00466418	0.0757821	-0.0615473	0.950923	0.982402
RBM6	ENSG00000004534	10.9677	11.004	11	10.8656	11.285	11.1961	11.1681	11.2473	2202.7	0.388225	0.0896709	4.32944	1.49489e-05	0.000915845
CAMKK1	ENSG00000004660	10.5287	10.7208	10.7842	10.5102	10.6024	10.8477	10.6893	10.8348	1663.37	0.155895	0.148232	1.0517	0.292939	0.570623
RECQL	ENSG00000004700	9.69718	9.6913	9.51997	9.60793	9.29712	9.49584	9.42241	9.27827	732.487	-0.379112	0.125106	-3.03033	0.00244284	0.0354508
VPS50	ENSG00000004766	9.65503	9.72994	9.74818	9.49018	9.79175	9.72941	9.84879	9.75601	846.47	0.181797	0.120897	1.50373	0.13265	0.374062
HSPB6	ENSG00000004776	7.04729	6.79404	7.14549	6.73674	7.46852	6.92248	7.69354	6.78679	142.849	0.549987	0.347996	1.58044	0.114007	0.343809
ARHGAP33	ENSG00000004777	7.8886	7.88133	8.44982	7.78392	8.42223	8.25863	8.55993	8.46281	308.943	0.609805	0.253668	2.40395	0.0162188	0.113255
NDUFAB1	ENSG00000004779	10.2069	10.173	10.0633	10.1185	10.0262	10.0375	9.9309	9.91864	1071.75	-0.240488	0.0970941	-2.47685	0.0132547	0.100726
PDK4	ENSG00000004799	13.3077	14.4636	12.6426	13.0591	13.6883	14.3811	13.7859	13.8225	14827.6	0.515116	0.502054	1.02602	0.304883	0.582106
SLC22A16	ENSG00000004809	3.5467	3.39388	4.36292	3.59628	3.85949	3.39074	4.11534	3.74977	15.0677	0.0372288	0.76906	0.0484081	0.961391	0.986994
ZMYND10	ENSG00000004838	4.24897	4.12421	4.06293	4.39787	3.9218	3.87192	3.82597	4.17927	17.4657	-0.788832	0.423078	-1.86451	0.0622505	0.247478
ABCB5	ENSG00000004846	2.46732	2.48167	2.46339	2.44968	2.48929	5.72624	3.52776	2.48213	40.6399	22.5199	3.38434	6.65416	NA	NA
ARX	ENSG00000004848	10.4793	11.293	10.3634	10.1386	11.1526	11.0622	10.6688	11.0329	1874.58	0.482539	0.354943	1.35948	0.173993	0.43384
SLC25A13	ENSG00000004864	9.49557	9.7395	9.46083	9.58225	9.8701	9.84613	9.8357	9.89602	851.527	0.427633	0.121479	3.52021	0.00043121	0.0110261
ST7	ENSG00000004866	9.26826	9.40686	9.08646	9.12089	9.48712	9.36237	9.46603	9.36467	645.139	0.289991	0.142817	2.0305	0.0423053	0.198756
CDC27	ENSG00000004897	10.81	10.73	10.7009	10.8217	10.7058	10.7069	10.7768	10.6579	1711.12	-0.0798367	0.0874657	-0.912777	0.36136	0.63546
SLC4A1	ENSG00000004939	-2.09067	-2.09019	-2.0908	-2.09126	-2.08993	-2.07253	-2.09057	-2.09017	0.127235	0.800757	3.53381	0.226599	0.820736	NA
CALCR	ENSG00000004948	4.13788	3.45731	3.96934	3.89265	3.46634	3.49489	3.66678	3.57748	13.912	-1.14839	0.540426	-2.12496	0.0335899	0.175365
HCCS	ENSG00000004961	9.04454	9.01765	8.94047	9.20101	8.97221	8.93395	9.01034	9.13166	525.217	-0.0613365	0.132389	-0.463304	0.643147	0.833175
DVL2	ENSG00000004975	10.254	10.0258	10.1645	10.1087	10.1839	10.0731	10.1274	10.0858	1121.3	-0.0341841	0.107745	-0.317267	0.751041	0.891994
PRSS22	ENSG00000005001	9.12016	8.76448	8.80442	9.27525	8.76781	8.80205	8.81624	9.12197	497.931	-0.189177	0.222203	-0.851369	0.394564	0.663695
UPF1	ENSG00000005007	11.5989	11.8363	11.7849	11.6695	11.9267	11.7549	11.8625	11.8568	3548.74	0.183783	0.115989	1.58449	0.113082	0.342605
SKAP2	ENSG00000005020	9.57688	9.56523	9.17045	9.43407	9.04152	9.37549	9.10052	8.97674	636.362	-0.469333	0.196793	-2.3849	0.0170837	0.11664
SLC25A5	ENSG00000005022	11.8627	11.9152	11.8181	11.9205	11.704	11.6825	11.6708	11.8591	3591.25	-0.217189	0.0992725	-2.18781	0.0286834	0.159605
MCUB	ENSG00000005059	9.51546	9.6977	9.86689	9.50355	9.48623	9.58024	9.8143	9.49213	794.482	-0.0809683	0.181319	-0.44655	0.6552	0.840617
HOXA11	ENSG00000005073	-2.0906	-2.09013	-2.09073	-2.09117	-2.08988	-2.09023	-2.07324	-2.09012	0.12328	0.800757	3.53381	0.226599	0.820736	NA
POLR2J	ENSG00000005075	8.59378	8.69942	8.56776	8.82415	8.45032	8.60493	8.61406	8.62969	396.208	-0.151225	0.138503	-1.09185	0.274899	0.550129
DHX33	ENSG00000005100	8.94539	8.93316	8.90843	9.16259	8.87286	8.83466	8.85977	8.89182	488.645	-0.19283	0.123899	-1.55635	0.119625	0.353014
MEOX1	ENSG00000005102	0.681177	0.735791	0.776104	0.854137	0.631349	0.783208	0.629529	0.630653	1.6917	-1.78006	1.46999	-1.21094	0.22592	NA
THSD7A	ENSG00000005108	7.13838	7.24494	6.6774	7.14818	7.01567	7.13392	7.11218	6.95573	134.593	-0.0260292	0.229922	-0.113209	0.909865	0.964826
LIG3	ENSG00000005156	9.28759	9.31037	9.22709	9.31942	9.4273	9.37361	9.39156	9.28508	643.741	0.125701	0.0946292	1.32835	0.184062	0.44728
RPAP3	ENSG00000005175	9.78909	9.59363	9.42974	9.64398	9.52639	9.56323	9.56856	9.46174	765.141	-0.135172	0.137592	-0.982415	0.325896	0.602957
ACSM3	ENSG00000005187	7.26386	7.41073	7.90653	7.1059	7.68703	7.10699	7.50855	8.14589	195.324	0.331528	0.383454	0.864583	0.387268	0.657034
REXO5	ENSG00000005189	6.4095	6.99889	6.82208	6.13739	6.94327	7.19579	6.88708	6.71963	114.365	0.515251	0.345748	1.49025	0.136158	0.379633
CIAPIN1	ENSG00000005194	9.40175	9.41088	9.24094	9.52873	9.26107	9.30549	9.25797	9.35958	653.35	-0.155047	0.122866	-1.26192	0.206979	0.47676
SPPL2B	ENSG00000005206	9.9809	10.0118	10.4605	9.88011	10.4649	10.2774	10.6608	10.4689	1280.41	0.543986	0.22136	2.45747	0.0139919	0.103592
FAM214B	ENSG00000005238	8.91709	9.05673	8.90872	8.68695	8.76822	9.14666	9.00619	8.87968	489.34	0.0897719	0.179715	0.499522	0.617411	0.818003
COPZ2	ENSG00000005243	6.24609	6.38891	5.99531	5.7795	6.26039	6.61593	6.29552	6.17122	76.8703	0.399877	0.304237	1.31436	0.188724	0.453798
PRKAR2B	ENSG00000005249	9.39481	9.11388	9.65168	9.15219	9.76312	9.35789	9.95819	9.72937	760.12	0.554546	0.2478	2.23788	0.0252292	0.146972
MSL3	ENSG00000005302	8.59273	8.67029	8.50501	8.75711	8.39497	8.61659	8.5572	8.53241	384.147	-0.163532	0.138087	-1.18427	0.236308	0.510162
CREBBP	ENSG00000005339	10.9535	11.0677	11.1167	11.0867	10.9776	10.933	10.8951	10.9926	2057.34	-0.158403	0.0902697	-1.75477	0.0792983	0.282177
TSPOAP1	ENSG00000005379	9.94436	9.79117	10.2223	9.67968	10.1721	9.91337	10.0566	10.0925	1027.09	0.197978	0.196089	1.00963	0.312671	0.589531
MPO	ENSG00000005381	2.62869	2.51525	2.54416	2.5329	2.72944	2.67937	2.63172	2.51561	6.12769	0.497296	0.592982	0.838636	0.401674	NA
PON1	ENSG00000005421	5.44787	5.44047	5.72843	6.35431	5.92416	6.04165	6.26286	7.52272	88.253	1.4455	0.61186	2.36247	0.0181535	0.121181
GCFC2	ENSG00000005436	9.27215	9.07813	9.27127	9.17506	9.37998	9.33319	9.27706	9.06452	604.333	0.101786	0.144745	0.703209	0.481925	0.728113
WDR54	ENSG00000005448	8.69206	8.56755	8.69526	8.85294	8.37529	8.52545	8.56274	8.59731	393.637	-0.288439	0.143291	-2.01296	0.0441191	0.203564
CROT	ENSG00000005469	8.67757	8.88803	8.77836	8.51778	8.90539	9.09195	9.02323	9.0842	476.094	0.461516	0.155506	2.96783	0.00299909	0.040231
ABCB4	ENSG00000005471	6.2115	6.71696	6.53244	6.43782	6.39336	7.20668	6.70452	7.08598	107.467	0.706455	0.340803	2.07291	0.0381804	0.188113
KMT2E	ENSG00000005483	11.3114	11.2834	11.3372	11.3173	11.3841	11.3108	11.3108	11.2384	2543.64	-0.000511169	0.0775757	-0.0065893	0.994743	0.997693
RHBDD2	ENSG00000005486	11.853	11.9336	11.9736	11.8936	11.9857	11.8997	12.1562	12.0331	4016.04	0.158315	0.109593	1.44457	0.148578	0.399402
SOX8	ENSG00000005513	3.94163	3.96622	4.02871	4.16683	3.75423	4.91827	3.68722	4.12324	19.1833	0.579022	0.700701	0.826347	0.408607	0.674725
IBTK	ENSG00000005700	11.8043	11.7931	11.7549	11.891	11.757	11.7941	11.8224	11.72	3550.18	-0.0555495	0.0821258	-0.676395	0.49879	0.741274
ZNF195	ENSG00000005801	9.17836	8.92424	8.85872	9.17148	8.72803	8.94157	8.84633	8.97962	500.881	-0.247992	0.1662	-1.49213	0.135665	0.378664
MYCBP2	ENSG00000005810	11.7332	11.9047	12.0313	11.5748	11.9476	11.7846	11.9498	11.846	3713.45	0.0874541	0.165822	0.527397	0.597918	0.806313
FBXL3	ENSG00000005812	10.3796	10.2778	10.3735	10.4815	10.3199	10.2871	10.4166	10.1847	1300.71	-0.111485	0.117771	-0.946621	0.343832	0.620395
ITGAL	ENSG00000005844	2.9931	3.38478	3.03267	3.20683	3.14292	3.34785	3.26868	3.3197	9.51497	0.451396	0.553736	0.815184	0.414967	0.679559
PDK2	ENSG00000005882	7.77688	7.95482	8.02549	7.692	7.83943	8.09967	8.06987	7.92562	244.87	0.185841	0.176165	1.05493	0.291458	0.569533
ITGA3	ENSG00000005884	11.903	11.762	11.6858	12.5962	11.5673	11.5981	11.5749	11.9746	3850.35	-0.521555	0.303264	-1.71981	0.0854677	0.295382
ZFX	ENSG00000005889	9.97222	10.2649	10.3031	10.4108	9.85135	10.2038	10.192	10.2166	1172.49	-0.18197	0.190126	-0.957105	0.338514	0.615632
LAMP2	ENSG00000005893	12.6954	12.6301	12.6567	12.5766	12.7678	12.7579	12.7997	12.6631	6639.25	0.15754	0.0832068	1.89335	0.0583111	0.237843
ITGA2B	ENSG00000005961	3.50428	3.45933	3.32829	3.50824	3.53796	3.42012	3.37328	3.42485	10.9513	-0.047095	0.442399	-0.106454	0.915222	0.966842
ASB4	ENSG00000005981	7.63528	7.94573	7.5128	7.54324	7.94226	7.89696	7.76646	8.51232	241.273	0.618467	0.286607	2.15789	0.0309364	0.166681
GDE1	ENSG00000006007	10.6935	10.5946	10.5719	10.8909	10.4558	10.4999	10.5855	10.6267	1579.87	-0.222458	0.139683	-1.5926	0.111251	0.339511
REX1BD	ENSG00000006015	9.3159	9.30256	9.52207	9.29245	9.37589	9.48625	9.48845	9.36802	675.16	0.102893	0.124116	0.829009	0.407099	0.673653
CRLF1	ENSG00000006016	9.80274	10.4624	9.89294	10.4126	9.31814	10.7262	10.1352	9.45111	1149.12	-0.183796	0.44399	-0.413964	0.6789	0.854923
OSBPL7	ENSG00000006025	8.14548	8.26634	8.61006	8.42965	8.57858	8.5579	8.65093	8.70746	366.091	0.378875	0.179319	2.11285	0.0346132	0.177809
TMEM98	ENSG00000006042	8.31123	8.81592	8.50038	8.55997	8.23531	8.78431	8.53512	8.60493	379.541	-0.00659807	0.230675	-0.0286033	0.977181	0.99217
YBX2	ENSG00000006047	2.66695	2.99473	2.89389	2.83938	3.15341	3.29651	2.9009	3.1079	8.35285	1.27949	0.642642	1.99098	0.0464833	0.209229
KRT33A	ENSG00000006059	-1.29792	-1.38224	-1.38372	-1.38481	-1.38162	-1.38248	-1.34042	-1.3822	0.367063	-0.663822	3.51877	-0.188651	0.850366	NA
MAP3K14	ENSG00000006062	8.68957	8.537	8.52688	8.78009	8.41422	8.27074	8.36791	8.39477	366.003	-0.421504	0.137116	-3.07407	0.00211157	0.0325774
ABCC8	ENSG00000006071	14.1436	14.8229	15.3685	14.2103	15.4167	15.2108	15.6236	15.3171	37010.4	0.938826	0.379793	2.47194	0.0134383	0.10152
TMEM132A	ENSG00000006118	11.5444	11.4151	11.6597	11.761	11.2097	11.1482	11.2836	11.5574	2847.43	-0.426612	0.178476	-2.3903	0.0168346	0.115529
AP2B1	ENSG00000006125	12.8665	12.9894	13.0499	12.9058	12.9645	12.8487	12.9977	12.8568	7848.64	-0.0531186	0.104626	-0.507697	0.611666	0.813994
TAC1	ENSG00000006128	4.10742	5.77444	4.26663	4.32704	4.25297	4.83588	4.24884	3.88809	29.1551	-1.11841	0.821337	-1.3617	0.173294	0.432914
ZNF263	ENSG00000006194	9.7639	9.66585	9.6498	9.79618	9.71723	9.66473	9.73341	9.60523	832.88	-0.0589556	0.101373	-0.581573	0.560855	0.783884
CX3CL1	ENSG00000006210	7.09498	7.25656	8.3419	8.6019	7.62485	7.21892	7.2936	8.57108	258.321	-0.28415	0.591533	-0.480362	0.63097	0.82578
SPATA20	ENSG00000006282	9.85665	10.0261	9.98979	9.56323	10.2838	10.375	10.1837	10.259	1102.72	0.598103	0.174604	3.42547	0.000613727	0.014514
CACNA1G	ENSG00000006283	3.50716	3.66957	3.50182	3.28582	3.45744	4.14007	3.98633	3.56505	13.5499	1.11122	0.610446	1.82034	0.0687073	0.262322
TNFRSF12A	ENSG00000006327	11.1998	10.946	10.4416	11.5833	10.2545	10.9611	10.2384	10.7547	1950.63	-0.760093	0.366198	-2.07563	0.0379277	0.187553
DLX6	ENSG00000006377	0.2058	0.207027	0.366643	0.204335	0.207692	0.604931	0.206055	0.207067	1.37818	1.49683	2.88605	0.518644	0.604009	NA
MAP3K9	ENSG00000006432	10.3249	10.8206	11.1021	10.3191	10.977	11.0137	11.1513	10.8932	1888.81	0.468006	0.272822	1.71542	0.0862674	0.296663
RALA	ENSG00000006451	10.4513	10.5336	10.466	10.7723	10.2423	10.5245	10.5015	10.4536	1454.01	-0.189625	0.158764	-1.19438	0.232328	0.505421
BAIAP2L1	ENSG00000006453	9.60803	9.12588	9.21666	9.89415	9.0175	8.9757	8.79414	9.29748	639.976	-0.699801	0.28085	-2.49173	0.0127124	0.098021
KDM7A	ENSG00000006459	10.4602	10.6948	11.0205	10.4847	10.87	10.8873	10.9795	10.6466	1761.25	0.240187	0.214473	1.1199	0.262758	0.537981
ETV1	ENSG00000006468	12.0358	11.6729	11.1717	11.5412	11.3812	11.2543	11.1351	11.1605	2859.29	-0.601344	0.249685	-2.40842	0.016022	0.11253
AGK	ENSG00000006530	9.07746	9.30333	9.07773	9.17818	9.28739	9.40434	9.24328	9.24329	602.349	0.200949	0.126683	1.58624	0.112686	0.341966
ALDH3B1	ENSG00000006534	6.48449	7.04353	6.78303	6.95269	7.12266	7.50055	7.26027	7.3591	140.134	0.795507	0.248126	3.20605	0.00134569	0.0243791
TTC22	ENSG00000006555	9.22863	9.62558	9.71531	9.40856	9.53498	9.58804	9.75814	9.75557	774.021	0.227874	0.189329	1.20359	0.228749	0.501533
PHTF2	ENSG00000006576	11.5556	11.6092	11.3254	11.2754	11.7355	11.7618	11.7536	11.4516	3060.78	0.339906	0.16987	2.00097	0.0453953	0.207022
CCL26	ENSG00000006606	5.03577	5.37772	5.93487	4.30358	4.72297	4.87456	5.28481	4.06266	38.0816	-1.03043	0.80731	-1.27638	0.201823	0.470645
FARP2	ENSG00000006607	9.93299	10.1042	10.2272	9.98438	10.2429	10.1669	10.2081	10.2847	1138.71	0.234279	0.127045	1.84406	0.0651746	0.253871
USH1C	ENSG00000006611	10.2206	10.7136	10.6929	10.0585	10.6159	10.7794	10.4963	10.8028	1539.5	0.326574	0.248915	1.31199	0.189523	0.45516
GGCT	ENSG00000006625	8.16207	7.90575	7.88462	8.14523	7.71832	7.76102	7.73263	7.93084	242.874	-0.380613	0.167066	-2.27822	0.0227133	0.138272
DBF4	ENSG00000006634	7.10236	6.60236	6.71488	7.09105	6.65391	6.51634	6.71319	6.52692	109.75	-0.499469	0.245764	-2.03231	0.0421222	0.198253
TBXA2R	ENSG00000006638	4.54272	4.76651	4.55695	4.63235	4.19453	4.4436	4.50192	4.36849	23.1108	-0.635491	0.336631	-1.8878	0.0590535	0.239735
IFRD1	ENSG00000006652	10.7624	10.3299	10.3225	10.7849	10.2025	10.2998	10.0998	10.2298	1369.22	-0.534031	0.197766	-2.70031	0.00692744	0.0676333
COX10	ENSG00000006695	8.5474	8.52535	8.33335	8.55276	8.29371	8.37289	8.20794	8.39388	340.92	-0.266722	0.135268	-1.9718	0.0486323	0.213998
GTF2IRD1	ENSG00000006704	9.84412	9.36973	9.59777	9.68718	9.63125	9.61014	9.66472	9.6541	799.139	0.00333216	0.161542	0.0206271	0.983543	0.993576
PAF1	ENSG00000006712	10.5538	10.5465	10.5124	10.5559	10.5485	10.477	10.4951	10.5114	1474.08	-0.0502183	0.0681674	-0.736691	0.46131	0.713257
VPS41	ENSG00000006715	11.633	11.8431	11.8034	11.4541	11.9636	12.0165	11.9687	11.8792	3667.02	0.386385	0.150051	2.57502	0.0100234	0.084713
ARHGAP44	ENSG00000006740	10.5511	10.5975	10.7297	10.6463	10.592	10.5667	10.6297	10.5808	1566.9	-0.0599537	0.0903968	-0.663229	0.507184	0.747676
ELAC2	ENSG00000006744	10.4082	10.5271	10.5345	10.6713	10.3599	10.3574	10.4802	10.4592	1429.42	-0.182332	0.116566	-1.5642	0.117771	0.350015
SCIN	ENSG00000006747	9.41064	9.26876	9.67348	8.89608	9.78074	9.44344	9.70153	9.57848	731.474	0.425905	0.250117	1.70282	0.0886013	0.300831
ARSD	ENSG00000006756	10.1195	10.1964	10.1839	10.4061	10.164	10.2653	10.0864	10.503	1220.47	0.050335	0.172735	0.291399	0.770746	0.900703
PNPLA4	ENSG00000006757	8.96784	9.29659	9.28401	9.09211	9.05611	9.12517	9.26384	9.15	573.168	-0.0254674	0.153876	-0.165506	0.868546	0.947594
MYH13	ENSG00000006788	0.566484	0.673373	0.566131	0.750993	0.623638	0.720958	0.669375	0.621977	1.60337	0.312264	1.32946	0.234881	0.814301	NA
ADIPOR2	ENSG00000006831	10.8882	10.7944	10.739	10.9406	10.9041	10.8799	10.9242	10.8665	1871.18	0.0742793	0.0972333	0.763929	0.44491	0.700536
CDKL3	ENSG00000006837	4.17624	4.08922	4.14204	4.26545	4.24558	4.22459	4.1549	3.96184	17.9774	-0.0542421	0.362519	-0.149626	0.88106	0.952703
UPP2	ENSG00000007001	1.66117	1.76589	1.84015	1.74486	1.61741	1.55877	1.66251	1.97804	3.47473	-0.331654	1.05119	-0.315503	0.75238	NA
PRSS21	ENSG00000007038	1.73708	2.04842	1.84409	1.83747	1.85704	1.79718	1.99354	2.42203	4.3117	1.3186	1.136	1.16073	0.24575	NA
MARK4	ENSG00000007047	9.91313	10.11	10.0514	9.91848	10.0896	10.2023	10.1118	10.0899	1072.36	0.18223	0.11037	1.65109	0.0987205	0.318716
PROM1	ENSG00000007062	7.8715	7.67916	8.12336	9.31903	7.68413	7.15508	7.31064	9.26622	359.968	-0.344342	0.906623	-0.379807	NA	NA
CCDC124	ENSG00000007080	10.3414	10.3115	10.1564	10.4981	9.9642	9.96077	9.96448	10.1104	1166.62	-0.490577	0.136338	-3.59824	0.000320378	0.00892997
CEACAM21	ENSG00000007129	1.26505	1.52651	1.37091	1.7664	1.26878	1.37742	1.26555	1.43055	2.89388	-1.81738	1.44427	-1.25834	0.208268	NA
PAFAH1B1	ENSG00000007168	12.4111	12.5345	12.5935	12.4001	12.4939	12.5032	12.6263	12.4475	5813.45	0.0467028	0.111145	0.420199	0.67434	0.852592
NOS2	ENSG00000007171	2.46896	2.86026	4.0201	2.57557	2.54442	3.0285	2.6467	2.76338	10.1608	-1.57948	1.25832	-1.25523	0.209395	0.479455
DNAH9	ENSG00000007174	5.83107	6.37058	6.12057	5.78258	6.12217	5.69607	6.03061	6.14524	66.2905	-0.0726294	0.319568	-0.227274	0.820211	0.926301
KIAA0100	ENSG00000007202	12.1583	12.3883	12.2992	12.1414	12.2808	12.2662	12.2272	12.2634	4893.82	0.0117686	0.110388	0.106611	0.915098	0.966842
SLC13A2	ENSG00000007216	1.0601	1.06218	1.16573	1.37966	1.1763	1.06174	1.1159	1.45029	2.45834	0.435853	1.5864	0.274743	0.783514	NA
GAS7	ENSG00000007237	7.91848	8.59813	8.21781	8.26073	7.56897	8.58696	8.14861	8.09068	302.591	-0.181613	0.339823	-0.534436	0.59304	0.803543
TRAPPC6A	ENSG00000007255	7.58372	7.5633	7.91694	7.6235	7.7641	7.62226	7.64045	7.83087	208.491	0.0566439	0.179755	0.315117	0.752673	0.892714
MATK	ENSG00000007264	5.35662	5.72643	5.15592	5.4423	5.18104	5.40307	5.21052	4.63165	40.5567	-0.623925	0.426502	-1.46289	0.143498	0.391605
CEACAM7	ENSG00000007306	7.2188	6.03678	7.87534	8.08588	9.25	6.31246	8.05385	10.4769	565.098	2.59078	1.24927	2.07383	0.0380948	0.187926
CD79B	ENSG00000007312	1.70796	1.99315	1.89371	1.96334	1.7154	1.71177	1.89898	1.81502	3.68465	-0.930471	0.902365	-1.03115	0.302472	NA
SCN4A	ENSG00000007314	-0.427961	-0.373707	-0.480562	-0.431071	-0.42393	-0.479887	-0.42742	-0.479731	0.749109	-0.941607	1.8039	-0.521985	0.601681	NA
ST7L	ENSG00000007341	8.13231	8.28781	7.85567	8.04817	8.31257	8.28865	7.89539	7.9277	277.384	0.0486553	0.224559	0.216671	0.828465	0.929685
PAX6	ENSG00000007372	12.7472	13.1952	12.961	12.4897	13.0144	13.1148	12.9116	12.9638	7921.44	0.181787	0.21966	0.827583	0.407907	0.67436
RPUSD1	ENSG00000007376	8.52974	8.45393	8.36963	8.59882	8.00422	8.335	8.39422	8.35024	337.244	-0.321591	0.172487	-1.86443	0.0622607	0.247478
RHBDF1	ENSG00000007384	6.82332	7.15688	7.15507	7.77411	7.03103	7.48323	7.08599	8.03683	172.837	0.322407	0.42397	0.760448	0.446987	0.702414
LUC7L	ENSG00000007392	9.92086	9.96404	9.90563	9.98175	10.2129	10.043	10.0553	10.2008	1055.62	0.277195	0.102231	2.71147	0.00669863	0.0662138
CACNA2D2	ENSG00000007402	11.4384	11.7155	11.734	11.0326	12.1577	11.7539	11.9616	12.003	3546.44	0.677146	0.248245	2.72773	0.00637709	0.0642176
BAIAP3	ENSG00000007516	12.2889	12.3951	10.5154	12.136	12.547	12.3553	10.4005	12.6128	4882.59	0.303429	0.832838	0.364331	0.715611	0.873264
TSR3	ENSG00000007520	9.39169	9.46514	9.38427	9.44666	9.36213	9.4079	9.16428	9.23561	658.718	-0.18826	0.118118	-1.59383	0.110973	0.339005
PIGQ	ENSG00000007541	9.55908	9.77084	9.92628	9.62291	9.84775	9.81625	10.0354	10.0241	918.244	0.306317	0.162546	1.88449	0.0594982	0.240589
CRAMP1	ENSG00000007545	8.28764	8.61928	8.64083	8.5422	8.49403	8.47262	8.51656	8.51989	366.714	-0.0459435	0.148531	-0.30932	0.757078	0.894916
TEAD3	ENSG00000007866	7.44267	7.91645	7.38173	7.57717	7.39437	7.78939	7.4475	7.50305	191.642	-0.0871237	0.241755	-0.360381	0.718563	0.874643
SELE	ENSG00000007908	6.3037	5.55819	5.53287	6.87665	4.26267	4.38032	4.91941	4.38636	62.2413	-3.58513	0.64228	-5.58188	2.37928e-08	5.11067e-06
DNAJC11	ENSG00000007923	9.46516	9.58457	9.54131	9.70083	9.41878	9.44665	9.41784	9.52864	733.51	-0.182861	0.113389	-1.61269	0.106813	0.331364
FMO3	ENSG00000007933	4.09106	4.69564	3.96262	3.80642	3.90154	4.41635	4.20653	3.81525	18.8285	-0.232808	0.628123	-0.37064	0.710905	0.870541
MYLIP	ENSG00000007944	10.3272	9.81683	10.0022	10.0279	9.72018	9.51841	9.69327	9.75633	953.175	-0.56849	0.181607	-3.13034	0.00174605	0.0290343
NOX1	ENSG00000007952	2.74815	2.91846	2.89532	2.84359	2.81162	2.87786	2.66529	2.57898	7.06938	-0.589496	0.605735	-0.973191	0.330459	NA
E2F2	ENSG00000007968	2.26491	2.95589	2.31921	2.36412	2.33195	2.57682	2.69294	3.04792	6.86204	0.898062	1.20571	0.744839	0.456369	NA
PSMB1	ENSG00000008018	11.6413	11.4381	11.398	11.6285	11.3581	11.333	11.3326	11.2026	2759.08	-0.327846	0.125029	-2.62217	0.00873727	0.078425
SYN1	ENSG00000008056	10.4713	10.7396	10.7585	10.2404	10.7363	10.838	10.8734	10.7859	1669.9	0.348712	0.188945	1.84557	0.0649542	0.253484
JARID2	ENSG00000008083	9.60038	9.92057	9.79395	9.67158	9.66124	9.80162	9.65665	9.67903	849.153	-0.0772184	0.137672	-0.560889	0.574874	0.792771
CDKL5	ENSG00000008086	9.36636	9.64314	9.97163	9.48332	9.76213	9.56737	9.88639	9.82038	839.319	0.185389	0.218434	0.84872	0.396037	0.664922
CAMK1G	ENSG00000008118	5.92046	6.15385	6.37578	5.97652	6.51171	5.95207	6.67605	6.31941	78.436	0.491555	0.323192	1.52094	0.128275	0.367418
CDK11A	ENSG00000008128	5.43416	5.48838	5.56683	5.4853	5.72538	5.65267	5.76437	5.73256	49.1818	0.448365	0.214112	2.09407	0.0362538	0.182804
NADK	ENSG00000008130	10.1179	10.1939	10.0496	10.1256	10.241	10.2255	10.21	10.2554	1160.37	0.16321	0.082333	1.98232	0.0474437	0.210955
TFAP2D	ENSG00000008197	-1.34086	-1.38212	-1.38358	-1.34227	-1.3815	-1.33995	-1.38303	-1.38208	0.363212	-0.629072	2.73946	-0.229633	0.818377	NA
DLEC1	ENSG00000008226	3.19775	3.0164	2.95717	2.97777	2.94694	2.89437	2.80055	2.89786	7.93147	-0.752751	0.539153	-1.39617	0.162663	NA
CYTH3	ENSG00000008256	8.85425	9.39849	9.22476	9.199	8.74947	8.87345	8.79806	8.96237	527.079	-0.507565	0.189306	-2.68119	0.00733601	0.0700856
ADAM22	ENSG00000008277	9.4299	9.42539	9.8272	8.842	9.93375	9.7856	10.0549	9.65089	830.517	0.640183	0.29529	2.16798	0.0301603	0.163734
SYPL1	ENSG00000008282	11.0185	10.8159	10.9165	11.0869	10.8532	10.779	10.9155	10.8814	1930.34	-0.155985	0.118963	-1.3112	0.189789	0.455358
CYB561	ENSG00000008283	11.683	11.5856	11.6285	11.5979	11.7587	11.5845	11.7679	11.7106	3253.95	0.122251	0.0951862	1.28434	0.199023	0.466859
SPAG9	ENSG00000008294	11.6668	11.754	11.7244	11.8091	11.902	11.9918	11.9368	11.8809	3667.61	0.277006	0.0845228	3.2773	0.00104806	0.0207531
CELSR3	ENSG00000008300	11.5092	11.758	11.8024	11.3085	11.9421	11.8412	11.8583	11.8524	3465.74	0.383256	0.17756	2.15846	0.0308918	0.166588
AASS	ENSG00000008311	7.09905	7.57597	7.28155	7.37152	7.217	7.29259	7.40634	7.4621	163.435	0.00607032	0.203539	0.0298239	0.976207	0.991839
PLEKHG6	ENSG00000008323	8.19988	8.20069	8.08052	8.4494	8.08319	8.04237	7.94156	8.1496	285.596	-0.28612	0.163791	-1.74686	0.0806623	0.284888
SS18L2	ENSG00000008324	8.29454	8.41539	7.95193	8.22652	8.12304	8.33807	8.08869	8.19097	297.583	-0.0695615	0.186996	-0.371994	0.709898	0.869907
MPND	ENSG00000008382	7.76608	8.02131	7.95285	7.74245	7.75028	7.78416	7.67622	7.81728	226.358	-0.186163	0.153229	-1.21493	0.224392	0.496108
MGST1	ENSG00000008394	9.03765	8.59688	8.06691	9.90402	8.18789	8.90147	8.51973	8.63955	496.067	-0.771515	0.493207	-1.56428	0.117751	0.350014
CRY1	ENSG00000008405	10.321	10.168	10.1776	10.5638	10.1673	10.1849	10.2768	9.96906	1214.42	-0.242906	0.175271	-1.38588	0.165782	0.422991
PGLYRP1	ENSG00000008438	0.946554	1.05391	0.997698	0.994336	1.0043	1.1481	1.14313	1.15018	2.14175	1.76586	1.12475	1.57	0.116416	NA
NFIX	ENSG00000008441	9.02576	9.23342	9.5743	9.53569	8.84432	9.26961	9.4345	9.25322	633.398	-0.215025	0.251116	-0.856278	0.391844	0.661453
ST3GAL1	ENSG00000008513	10.8698	11.0039	10.7055	11.0436	10.9994	10.9231	10.7465	10.9473	1928.91	-0.00801732	0.150832	-0.0531541	0.957609	0.985431
MMP25	ENSG00000008516	3.89407	3.67128	4.08272	4.03109	4.13391	3.74352	3.86765	4.17059	15.9058	0.18931	0.482156	0.392632	0.694591	0.862487
IL32	ENSG00000008517	9.89444	9.09567	9.30464	10.3941	8.35954	8.28755	8.08893	9.3154	712.978	-1.71898	0.492083	-3.49328	0.000477135	0.0118327
PKD1	ENSG00000008710	12.2062	12.1767	12.1838	11.9696	12.4623	12.3951	12.2921	12.4055	4960	0.368848	0.116345	3.17031	0.00152275	0.0264267
MAPK8IP2	ENSG00000008735	11.5321	11.4792	11.5537	11.2117	11.6087	11.5277	11.5427	11.3771	2872.62	0.0951282	0.14827	0.641587	0.521142	0.756181
MED24	ENSG00000008838	10.3813	10.648	10.6096	10.425	10.5524	10.6386	10.6013	10.6485	1519.41	0.131178	0.124466	1.05393	0.291915	0.569959
RHOBTB2	ENSG00000008853	9.00102	8.96437	8.83421	8.82049	9.0386	9.04414	9.06314	8.95813	501.699	0.17997	0.112667	1.59736	0.110186	0.337697
HEATR5B	ENSG00000008869	10.4735	10.5804	10.545	10.4182	10.7972	10.6962	10.7301	10.6688	1577.85	0.321409	0.0961828	3.34164	0.000832847	0.0177632
SEC62	ENSG00000008952	12.8599	12.76	12.8527	12.7295	12.7647	12.7598	12.9489	12.7262	7151.1	0.00229166	0.110406	0.0207566	0.98344	0.993576
RPS20	ENSG00000008988	12.6749	12.5522	12.6189	12.6712	12.2806	12.2424	12.1522	12.3461	5664.47	-0.544939	0.0974532	-5.5918	2.24728e-08	5.06527e-06
CSDE1	ENSG00000009307	14.1226	14.0038	14.1385	14.2178	13.9744	13.9105	14.1165	13.9247	17061.8	-0.202634	0.114955	-1.76272	0.0779472	0.280068
UBE3C	ENSG00000009335	12.0871	12.2511	12.296	12.193	12.1909	12.3155	12.3477	12.2578	4858.68	0.102631	0.106026	0.967977	0.333056	0.610437
REV3L	ENSG00000009413	10.9371	11.1442	11.1448	10.8919	11.2866	11.125	11.1681	11.0685	2202.99	0.189987	0.137104	1.38572	0.165833	0.423029
TENM1	ENSG00000009694	7.66798	7.44353	7.1495	6.85365	7.80913	7.54984	6.94862	7.13206	168.556	0.146227	0.372701	0.392343	0.694804	0.862572
PAX7	ENSG00000009709	-0.272133	-0.216853	-0.220298	-0.273016	-0.270988	-0.117218	-0.27198	-0.164902	0.888318	1.39091	1.98761	0.699788	0.48406	NA
MASP2	ENSG00000009724	5.99925	5.85538	6.42648	6.01149	6.5439	6.44886	6.31074	6.25471	77.4568	0.53756	0.274204	1.96044	0.0499442	0.217829
IYD	ENSG00000009765	2.23457	2.30094	2.34693	2.65558	2.86273	2.35668	2.29501	3.33794	7.363	2.08252	1.22671	1.69765	0.089574	NA
FAM76A	ENSG00000009780	9.04635	8.88433	9.05427	8.76062	8.94325	8.94516	9.12125	8.9111	500.084	0.0611422	0.149914	0.407848	0.683385	0.857275
TRAF3IP3	ENSG00000009790	3.21337	3.37514	3.31528	3.2966	3.20004	3.06079	3.45345	3.37582	9.92785	-0.0716543	0.522436	-0.137154	0.890909	0.957592
POMT2	ENSG00000009830	10.2514	10.4884	10.6153	10.4444	10.5704	10.4878	10.4423	10.6321	1448.15	0.115025	0.14376	0.80012	0.423641	0.686137
VTA1	ENSG00000009844	10.5269	10.4325	10.3461	10.5603	10.1797	10.2035	10.2839	10.1782	1307.92	-0.381538	0.107407	-3.55227	0.000381918	0.0100616
MLXIPL	ENSG00000009950	11.7707	12.1179	12.8877	11.9114	12.6234	12.4247	12.9336	12.7212	5924.4	0.618501	0.350912	1.76255	0.0779759	0.280068
BAZ1B	ENSG00000009954	11.8782	11.9788	11.9052	11.7871	11.9554	11.8311	11.8953	11.8302	3782.58	-0.0149224	0.0979426	-0.152358	0.878904	0.951685
RANBP9	ENSG00000010017	10.342	10.4123	10.5138	10.3807	10.525	10.5545	10.5924	10.4666	1426.21	0.17954	0.0966077	1.85844	0.0631061	0.249187
ETV7	ENSG00000010030	6.30437	6.26426	5.42273	6.539	6.11586	5.92161	5.51793	6.0941	69.8102	-0.485149	0.443966	-1.09276	0.274498	0.549508
SPRTN	ENSG00000010072	8.43328	8.51619	8.38695	8.44302	8.40432	8.5438	8.44927	8.44222	350.71	0.0240482	0.109358	0.219903	0.825947	0.928643
METTL13	ENSG00000010165	9.74694	9.61333	9.50952	9.87964	9.38982	9.47853	9.48153	9.46105	769.059	-0.361943	0.143527	-2.52178	0.0116761	0.0928991
DYRK4	ENSG00000010219	8.34494	8.09129	8.08614	8.20478	8.07437	8.10542	8.19423	8.09646	285.077	-0.105791	0.139106	-0.760509	0.44695	0.702414
ZNF207	ENSG00000010244	11.002	11.1389	11.1707	11.1513	11.0622	11.1357	11.072	11.1127	2206.43	-0.0318061	0.0901224	-0.352921	0.724148	0.877757
UQCRC1	ENSG00000010256	11.4352	11.5114	11.424	11.4976	11.3682	11.3375	11.2918	11.4292	2730.92	-0.161263	0.082738	-1.94908	0.0512858	0.220519
STARD3NL	ENSG00000010270	10.3857	10.3403	10.2899	10.4053	10.2945	10.4412	10.4247	10.2024	1306.8	-0.0165018	0.115904	-0.142375	0.886784	0.955106
CD9	ENSG00000010278	10.7481	10.5972	10.3707	11.2075	10.1301	10.4462	10.0554	10.6829	1565.54	-0.612047	0.300832	-2.03451	0.0418999	0.197819
HHATL	ENSG00000010282	7.71392	7.74461	7.70065	7.45653	8.02397	7.94928	8.26644	8.30154	247.14	0.761091	0.188276	4.04242	5.29025e-05	0.00238479
NCAPD2	ENSG00000010292	9.4947	9.89919	9.75291	9.63754	9.67531	9.60842	9.70814	9.6414	823.441	-0.0698552	0.14904	-0.468701	0.639283	0.830291
IFFO1	ENSG00000010295	8.91041	9.28993	9.28751	8.94054	9.25559	9.35244	9.29528	9.34323	599.419	0.285412	0.17389	1.64134	0.100727	0.321597
GIPR	ENSG00000010310	10.8473	10.8972	11.4928	10.6705	11.3759	11.1614	11.3565	11.4583	2373.36	0.467317	0.263947	1.77049	0.0766448	0.278367
PHF7	ENSG00000010318	6.69794	6.45406	6.48167	6.71918	6.41697	6.3636	6.49422	6.39501	91.4825	-0.308599	0.190419	-1.62063	0.105097	0.328723
SEMA3G	ENSG00000010319	5.42232	5.8727	5.63153	6.1931	4.66941	4.76978	4.66335	4.62253	46.6768	-2.46568	0.372396	-6.62114	3.56439e-11	2.41019e-08
NISCH	ENSG00000010322	11.716	11.9214	12.0865	11.6494	12.253	12.0818	12.1719	12.1651	4191.14	0.456896	0.165467	2.76125	0.005758	0.060312
STAB1	ENSG00000010327	8.68577	8.74121	8.69757	8.72901	9.05131	8.70669	9.25136	9.1294	480.14	0.511828	0.182949	2.79766	0.00514743	0.0560052
FUZ	ENSG00000010361	7.88073	8.04508	8.1268	7.9129	8.14281	8.06689	8.2397	8.23407	272.87	0.275676	0.143917	1.91552	0.0554266	0.230947
SLC6A13	ENSG00000010379	0.952311	0.850738	0.950863	0.991916	0.960597	1.0529	1.00175	0.850792	1.96997	0.457551	1.18514	0.386073	0.699442	NA
IDS	ENSG00000010404	14.3321	14.5975	14.4589	14.1056	14.287	14.337	14.2905	14.2008	20730.6	-0.157492	0.164014	-0.960237	0.336936	0.613977
PRSS3	ENSG00000010438	9.08548	8.2873	7.47641	8.55113	7.6794	7.62818	7.32354	7.36766	294.108	-1.5092	0.419866	-3.59449	0.000325027	0.00898076
ZNF200	ENSG00000010539	7.36395	7.2791	7.12018	7.56902	7.32253	7.26313	7.28736	7.25667	159.603	-0.102121	0.18488	-0.552364	0.580699	0.796594
CD4	ENSG00000010610	6.33785	7.12136	6.84401	6.78564	6.64568	7.08085	6.89511	7.12294	119.48	0.2423	0.309282	0.783428	0.433376	0.692102
LRRC23	ENSG00000010626	8.23558	7.97041	8.18011	8.18448	8.11933	7.88747	8.17409	7.91587	273.376	-0.180278	0.166769	-1.081	0.279696	0.556185
BTK	ENSG00000010671	4.80766	4.99579	4.9728	4.72266	5.22383	4.98864	5.36107	5.18765	33.7219	0.71635	0.301972	2.37224	0.0176807	0.119072
HFE	ENSG00000010704	7.7831	7.38964	7.70759	7.79935	7.77118	7.66178	7.84465	8.03091	218.081	0.241109	0.204946	1.17645	0.239414	0.513932
SCMH1	ENSG00000010803	10.0423	10.0408	9.97228	10.0831	10.0881	10.158	10.1414	10.0867	1081.37	0.124036	0.0814406	1.52302	0.127753	0.366785
FYN	ENSG00000010810	9.98446	10.289	10.2415	10.2441	10.2146	10.3523	10.4122	10.5204	1257.83	0.272128	0.152376	1.7859	0.0741148	0.27391
HIVEP2	ENSG00000010818	11.2935	11.1633	11.2118	11.4385	11.1313	11.0102	11.1165	11.2052	2362.39	-0.240381	0.126249	-1.90401	0.0569083	0.234479
FMO1	ENSG00000010932	3.51542	4.05052	4.35845	3.66376	4.00348	3.77938	4.26349	4.44373	17.6667	0.584158	0.693083	0.84284	0.399318	0.667553
ELOA	ENSG00000011007	10.6417	10.6567	10.5502	10.7262	10.6543	10.6343	10.6146	10.5577	1586.19	-0.0438775	0.0915239	-0.47941	0.631647	0.826095
LYPLA2	ENSG00000011009	10.1651	10.2518	10.0463	10.3315	10.0667	10.0566	10.0148	10.1932	1134.93	-0.175877	0.128536	-1.36831	0.171216	0.430091
CLCN6	ENSG00000011021	9.69194	9.53494	9.5889	9.68514	9.82225	9.67133	9.7018	9.70564	820.042	0.147958	0.106387	1.39075	0.1643	0.420765
MRC2	ENSG00000011028	9.44297	11.4929	10.7	10.373	10.3957	11.272	10.9361	10.6112	1858.51	0.176402	0.523005	0.337285	0.735902	0.883903
SLC6A7	ENSG00000011083	0.074319	0.0752551	0.125855	0.170839	0.183679	0.0750575	0.177407	0.181283	1.11761	1.11228	1.57243	0.707365	0.47934	NA
TSPAN9	ENSG00000011105	10.3402	10.3606	10.0261	10.4868	10.8064	10.5095	10.2604	11.2023	1531.89	0.638592	0.292581	2.18262	0.0290641	0.160696
BTBD7	ENSG00000011114	10.2156	10.223	10.2376	10.3884	10.2317	10.1976	10.1989	10.2775	1216.66	-0.0619979	0.0977035	-0.634552	0.525721	0.759042
APBA3	ENSG00000011132	8.50178	8.46862	8.32243	8.64008	8.43644	8.63929	8.34345	8.52912	360.485	0.00502681	0.161071	0.0312086	0.975103	0.991373
MKS1	ENSG00000011143	8.11372	8.01008	8.02611	8.04901	8.18507	8.00343	8.15319	8.15292	272.483	0.116863	0.120882	0.966747	0.33367	0.610954
ABHD5	ENSG00000011198	9.7971	9.50962	9.50453	9.95598	9.50173	9.56386	9.66093	9.41476	794.472	-0.252915	0.188566	-1.34126	0.179837	0.442122
ANOS1	ENSG00000011201	4.76072	4.8374	4.9165	4.88385	4.68887	4.56007	5.1883	4.7939	29.0722	-0.0369903	0.371205	-0.0996495	0.920623	0.968912
AKAP8L	ENSG00000011243	9.87103	9.98928	10.1591	9.87212	10.2664	10.0363	10.3059	10.2474	1106.22	0.354357	0.150567	2.35349	0.0185982	0.122659
MBTD1	ENSG00000011258	8.86577	8.8212	8.94326	8.98298	8.81296	8.80607	8.86855	8.84456	468.092	-0.109295	0.102896	-1.06218	0.288153	0.565514
UTP18	ENSG00000011260	9.9397	10.1339	10.1196	10.2928	9.72881	10.1087	10.0536	9.97672	1067.65	-0.225367	0.171861	-1.31133	0.189745	0.45535
RNF216	ENSG00000011275	10.6418	10.6162	10.6645	10.651	10.6317	10.5573	10.605	10.4918	1562.13	-0.104456	0.0809409	-1.29052	0.196869	0.463837
TTC19	ENSG00000011295	10.6744	10.4752	10.7578	10.5803	10.7035	10.6471	10.7446	10.6944	1623.2	0.104361	0.117461	0.888476	0.374285	0.645627
PTBP1	ENSG00000011304	12.1735	12.3577	12.1745	12.4085	12.1975	12.1734	12.177	12.1712	4819.7	-0.151752	0.111639	-1.35932	0.174046	0.43384
DPF1	ENSG00000011332	6.33133	6.10765	5.87819	5.86698	6.3636	6.32044	5.81208	6.1773	70.7898	0.228577	0.30726	0.743918	0.456926	0.710564
SYT7	ENSG00000011347	14.051	13.8084	14.1476	13.7994	13.9613	13.7576	14.0374	13.8314	15678.9	-0.0875527	0.165493	-0.529041	0.596777	0.805735
LARS2	ENSG00000011376	9.25905	9.5782	9.40867	9.19827	9.57605	9.43515	9.45026	9.47582	691.445	0.171654	0.153826	1.1159	0.264466	0.539784
PIK3C2A	ENSG00000011405	11.2348	11.2961	11.3922	11.352	11.4556	11.6262	11.6581	11.4625	2793.68	0.344518	0.115102	2.99316	0.00276103	0.0382169
PLAUR	ENSG00000011422	9.04927	9.16599	8.52345	10.027	8.32783	9.09106	8.63448	8.61802	557.545	-0.93191	0.430075	-2.16686	0.0302458	0.164149
ANLN	ENSG00000011426	5.16322	7.00582	5.50035	5.28649	5.18632	6.58971	6.31863	6.41075	78.7388	0.354439	0.762158	0.465047	0.641898	0.832283
WIZ	ENSG00000011451	10.314	10.4625	10.4133	10.5417	10.2383	10.3731	10.3097	10.3859	1337.36	-0.159247	0.111704	-1.42561	0.153981	0.405838
RABGAP1	ENSG00000011454	10.5784	10.5931	10.6231	10.4388	10.7954	10.6791	10.7347	10.6676	1601.9	0.235437	0.101308	2.32398	0.0201268	0.128346
DCN	ENSG00000011465	9.67976	10.4272	9.65451	9.83181	10.1461	10.9322	10.6409	10.176	1272.31	0.848162	0.339628	2.49732	0.0125135	0.097175
QPCTL	ENSG00000011478	7.31715	7.23373	7.0786	7.27398	7.35333	7.34479	7.26077	7.28308	154.667	0.132458	0.148137	0.894161	0.371236	0.643835
PPP5C	ENSG00000011485	10.6465	10.7152	10.5596	10.5995	10.5129	10.6261	10.5731	10.5351	1550.54	-0.101571	0.0915987	-1.10887	0.267485	0.54309
CEP68	ENSG00000011523	9.51438	9.54874	9.89729	9.47243	9.59552	9.5961	9.89702	9.66165	811.419	0.108518	0.189009	0.574145	0.56587	0.78749
MAP4K3	ENSG00000011566	10.1456	10.1559	10.2119	10.328	10.1295	10.1711	10.2438	10.1031	1167.58	-0.0736576	0.105506	-0.698134	0.485093	0.730196
ZBTB32	ENSG00000011590	2.73721	2.92175	3.1705	2.72285	2.7557	2.83588	3.26838	2.70172	7.91737	0.0536933	0.774075	0.0693644	0.9447	NA
TYROBP	ENSG00000011600	6.23397	6.87183	6.63453	6.08705	6.5895	6.51892	7.04389	6.53912	99.0975	0.332854	0.354458	0.93905	0.347705	0.62401
TMEM159	ENSG00000011638	7.98564	7.53251	8.00299	7.7468	8.24943	7.84548	8.02055	8.09988	249.92	0.357813	0.221239	1.61731	0.105811	0.329858
GABRA3	ENSG00000011677	4.02876	4.05604	4.02137	3.99596	4.25008	3.80438	3.79165	3.53412	15.9262	-0.459152	0.524751	-0.87499	0.381579	0.651999
BRCA1	ENSG00000012048	6.62032	7.1837	6.94706	6.75953	6.85369	7.05055	7.01629	7.20262	126.351	0.232699	0.246261	0.944928	0.344696	0.621341
ERCC1	ENSG00000012061	9.36729	9.45365	9.41012	9.40291	9.28794	9.47826	9.38533	9.33445	671.958	-0.0521932	0.101814	-0.512633	0.608208	0.812553
CD22	ENSG00000012124	7.72505	7.85579	8.0677	7.27847	7.97813	8.15098	8.30753	7.93746	250.533	0.522869	0.275959	1.89473	0.058128	0.237306
SEMA3B	ENSG00000012171	8.76212	7.5305	7.85108	9.40636	8.07318	9.11676	7.56991	8.84886	415.679	-0.103635	0.782737	-0.132401	0.894667	0.959465
MBTPS2	ENSG00000012174	10.2298	10.211	10.1555	9.98544	10.2654	10.2711	10.382	10.1109	1184.16	0.165802	0.135259	1.22581	0.22027	0.492044
PRICKLE3	ENSG00000012211	7.69467	7.77411	7.68546	7.8073	7.70367	7.76367	7.56298	7.60764	208.549	-0.126236	0.135797	-0.929595	0.352581	0.627823
LTF	ENSG00000012223	3.47667	3.29141	3.8114	3.70392	3.38819	3.19408	3.27904	4.23292	13.2621	0.0804572	0.819547	0.0981729	0.921795	0.969164
EXTL3	ENSG00000012232	11.1992	11.3883	11.024	11.1355	11.2163	11.1984	11.0468	11.1934	2324.8	-0.0428415	0.142385	-0.300886	0.763502	0.897706
NR1H4	ENSG00000012504	4.41543	3.98927	4.49544	4.93344	4.76334	4.30661	4.64416	6.08079	34.776	1.44815	0.786025	1.84237	0.0654206	0.254557
ELOVL5	ENSG00000012660	11.7166	11.7767	11.6303	11.765	11.7822	11.6279	11.8443	11.7496	3420.11	0.0442775	0.105871	0.418221	0.675786	0.853415
ALOX5	ENSG00000012779	10.1255	10.3747	10.6434	10.1917	10.529	10.6457	10.8987	10.8269	1525.19	0.56211	0.209978	2.67699	0.00742859	0.0706742
KDM5D	ENSG00000012817	9.91599	4.07838	4.10209	4.01679	10.878	4.07257	4.05641	4.07928	496.947	0.669257	3.22626	0.20744	NA	NA
CALCOCO1	ENSG00000012822	10.0548	10.1643	10.5681	10.189	10.3109	10.2691	10.4448	10.3562	1270.11	0.125757	0.184374	0.682078	0.49519	0.738437
UBR7	ENSG00000012963	9.54844	9.52023	9.57096	9.69426	9.40621	9.48045	9.46798	9.48188	737.145	-0.188274	0.0990978	-1.89988	0.0574486	0.235535
MAP4K5	ENSG00000012983	10.5542	10.4761	10.3732	10.5778	10.4143	10.5479	10.464	10.4271	1430.75	-0.0496078	0.107462	-0.46163	0.644346	0.834374
EHD3	ENSG00000013016	8.65844	9.06925	9.10429	8.59268	8.82561	9.0582	9.05874	8.87419	487.252	0.119042	0.220047	0.540983	0.588519	0.800581
PSMC4	ENSG00000013275	10.7782	10.8036	10.621	10.9578	10.5716	10.62	10.6003	10.674	1679.58	-0.264139	0.126595	-2.08648	0.0369351	0.184949
MAN2B2	ENSG00000013288	10.9157	10.8387	11.2677	10.8301	11.4217	11.0849	11.5591	11.3504	2359.84	0.569572	0.208034	2.73787	0.00618381	0.0627558
SLC7A14	ENSG00000013293	11.0824	11.1141	10.8049	10.5865	11.5072	11.4885	11.1587	11.1026	2288.54	0.603676	0.228691	2.6397	0.00829794	0.0756721
CLDN11	ENSG00000013297	5.44044	6.32656	6.14331	5.39938	6.4657	6.60605	7.0362	6.04309	84.1128	1.21481	0.494824	2.45504	0.0140868	0.104038
SLC25A39	ENSG00000013306	11.2422	11.4649	11.3996	11.3175	11.2287	11.3729	11.3384	11.3387	2594.84	-0.0560477	0.108301	-0.51752	0.604793	0.810401
MVP	ENSG00000013364	11.9949	12.1615	11.8172	12.3778	11.5606	11.7455	11.5932	11.8438	3912.62	-0.607347	0.19724	-3.07922	0.00207543	0.0322928
NUB1	ENSG00000013374	10.4083	10.3233	10.4712	10.4701	10.3074	10.3043	10.4918	10.3625	1347.41	-0.0748894	0.109185	-0.685893	0.492781	0.736468
PGM3	ENSG00000013375	10.6532	10.4235	10.4402	10.5965	10.5363	10.6209	10.5692	10.4371	1488.22	0.0147813	0.123532	0.119655	0.904756	0.96318
RWDD2A	ENSG00000013392	8.59766	8.34466	8.5033	8.38409	8.48454	8.31893	8.55721	8.29989	348.317	-0.0635994	0.155274	-0.409594	0.682104	0.856583
CLK1	ENSG00000013441	11.1054	11.0252	10.6047	10.8097	11.2068	11.0267	10.9071	10.8878	2001.36	0.163413	0.196977	0.829606	0.406762	0.673416
POLR3B	ENSG00000013503	8.7351	8.82363	8.78108	8.81993	8.74753	8.86509	8.8865	8.68105	444.294	0.0121578	0.116072	0.104744	0.916579	0.967351
ANGEL1	ENSG00000013523	10.7145	11.0193	11.3133	10.5827	11.1988	11.206	11.4568	11.1657	2242.57	0.466724	0.246503	1.89338	0.0583074	0.237843
RNF14	ENSG00000013561	10.9029	10.8905	10.9396	10.8446	10.9243	10.9289	11.0042	10.8068	1920.59	0.0345102	0.094431	0.365454	0.714772	0.872719
DNASE1L1	ENSG00000013563	7.75403	7.87403	7.87032	7.70839	8.03187	8.15783	8.14951	7.8797	246.678	0.403847	0.152947	2.64044	0.00827973	0.0755437
DDX11	ENSG00000013573	7.52142	5.93909	6.01793	6.35995	7.43482	6.17938	5.86027	5.92471	108.102	-0.167659	0.700647	-0.239291	0.81088	0.921923
HEBP1	ENSG00000013583	8.96333	8.92007	8.9264	9.19704	8.92024	8.93789	8.96845	9.17899	515.546	-0.00251865	0.155542	-0.0161927	0.987081	0.994818
GPRC5A	ENSG00000013588	7.59552	7.02757	6.90847	8.44748	7.11727	6.69497	6.7272	7.27241	177.518	-1.0974	0.494047	-2.22125	0.0263341	0.15112
MAMLD1	ENSG00000013619	9.28319	9.4726	8.94592	9.36673	9.30017	9.14868	8.74626	9.24016	596.236	-0.232353	0.237778	-0.977186	0.328477	0.60565
CD6	ENSG00000013725	6.74329	6.3877	6.61846	6.35072	6.56648	6.25824	6.39364	6.59642	91.0493	-0.131188	0.239018	-0.548864	0.583099	0.798086
TACC3	ENSG00000013810	7.15919	7.64641	7.35191	7.10271	7.384	7.38711	7.43779	7.79515	173.966	0.28731	0.255641	1.12388	0.261063	0.536254
UFL1	ENSG00000014123	11.3765	11.2091	11.3663	11.1749	11.2552	11.2164	11.4087	11.0481	2461.72	-0.0672396	0.147211	-0.456756	0.647846	0.836769
POLA2	ENSG00000014138	7.34896	7.71311	7.35223	7.7504	7.34194	7.30051	7.39691	7.40418	177.528	-0.314289	0.200653	-1.56633	0.117271	0.348983
ZC3H3	ENSG00000014164	9.70285	9.89655	10.1428	9.55648	9.90868	9.966	10.2446	10.0079	993.744	0.285023	0.21566	1.32163	0.186292	0.450514
CAPN1	ENSG00000014216	11.9336	11.98	11.9367	12.1778	11.8313	11.7392	11.769	11.9004	3874.57	-0.292595	0.120466	-2.42886	0.0151466	0.108942
ACPP	ENSG00000014257	8.67161	8.91488	8.84658	8.86494	8.03416	8.37839	8.38108	7.86582	383.869	-0.977979	0.217109	-4.50456	6.65105e-06	0.000497657
MDH1	ENSG00000014641	11.6883	11.4577	11.4813	11.4743	11.4247	11.4429	11.4256	11.403	2855.84	-0.154419	0.105741	-1.46036	0.144192	0.392855
SLC30A9	ENSG00000014824	11.7417	11.6648	11.6886	11.5767	11.6673	11.6814	11.7778	11.6047	3276.38	0.022166	0.0982649	0.225574	0.821533	0.926808
MTMR11	ENSG00000014914	9.31435	9.29253	9.24773	9.04134	9.12212	9.13863	8.93675	9.00475	567.616	-0.26327	0.140664	-1.87162	0.0612586	0.245048
COX15	ENSG00000014919	9.82608	9.99132	9.9885	9.97624	9.9877	9.96745	10.0466	10.0182	1008.28	0.0858029	0.0963668	0.890378	0.373263	0.64484
CCDC88C	ENSG00000015133	10.1818	9.39932	10.0381	10.1655	10.4257	9.71351	10.1415	10.4222	1118.19	0.328789	0.313743	1.04796	0.294659	0.57248
YAF2	ENSG00000015153	8.83542	8.73319	8.73119	8.7337	8.84182	8.88055	8.85629	8.75792	445.319	0.115113	0.10165	1.13244	0.257449	0.531883
ZMYND11	ENSG00000015171	12.1129	12.0944	12.1688	11.9317	12.2302	12.1767	12.3183	12.037	4519.3	0.168463	0.131044	1.28555	0.1986	0.466167
WAS	ENSG00000015285	4.30439	4.56067	4.49814	4.18731	4.45508	4.48323	4.53581	4.51478	22.0253	0.267889	0.345505	0.775353	0.438131	0.694977
DPEP1	ENSG00000015413	7.18774	6.34239	7.10447	7.20635	6.53068	6.20828	6.4102	6.98774	116.079	-0.733639	0.389198	-1.885	0.0594292	0.240589
BID	ENSG00000015475	8.81902	9.00919	8.80092	8.99885	9.10558	8.81647	8.73114	9.00528	484.959	0.019919	0.169892	0.117245	0.906666	0.963985
MATR3	ENSG00000015479	6.88254	6.96534	6.61831	6.40035	7.2829	7.4167	7.05421	6.87055	128.695	0.725704	0.286536	2.53268	0.0113196	0.0914145
NPC1L1	ENSG00000015520	10.0452	10.4165	10.6947	10.4265	10.3567	10.6433	10.5425	10.3987	1411.74	0.105761	0.213276	0.49589	0.619972	0.820167
XYLT2	ENSG00000015532	8.83656	8.84328	8.82439	8.89943	8.68243	8.81544	8.61772	8.78208	443.477	-0.188381	0.111686	-1.6867	0.0916613	0.306158
RGPD5	ENSG00000015568	-2.09067	-2.09019	-2.0908	-2.09126	-2.08993	-2.07253	-2.09057	-2.09017	0.127235	0.800757	3.53381	0.226599	0.820736	NA
STMN4	ENSG00000015592	3.18593	3.67573	2.97117	3.23492	2.94557	3.74294	2.97755	2.88815	10.5046	-0.36523	0.90252	-0.404678	0.685714	0.857942
NUDCD3	ENSG00000015676	10.769	10.737	10.7594	10.8125	10.6942	10.6669	10.7681	10.7885	1723.11	-0.0578326	0.0812817	-0.711508	0.476769	0.724218
ISL1	ENSG00000016082	11.7293	12.3924	11.7543	11.5642	12.1026	12.0877	11.9243	11.9596	4037.67	0.163595	0.260461	0.6281	0.529938	0.762772
CHDH	ENSG00000016391	10.0473	10.2682	10.2792	10.1286	10.3462	10.3999	10.35	10.3838	1247.24	0.273582	0.111321	2.4576	0.0139867	0.103592
IL20RA	ENSG00000016402	10.0595	9.52549	9.76724	9.81196	9.88745	9.62156	9.89364	9.78042	897.353	-0.00930552	0.191329	-0.0486363	0.961209	0.986994
CLCA1	ENSG00000016490	1.66807	1.72331	1.80127	1.61328	1.82071	1.67301	1.71706	1.858	3.4046	0.618982	0.843991	0.733399	0.463315	NA
CLCA4	ENSG00000016602	-0.202092	-0.147601	-0.254826	-0.255517	-0.253466	-0.148557	-0.201529	-0.199282	0.88593	0.451	1.71244	0.263367	0.792268	NA
GLT8D1	ENSG00000016864	10.9405	10.9355	10.9265	10.7705	10.9106	10.9592	11.0189	10.9096	1943.19	0.0812951	0.0982822	0.827159	0.408147	0.67436
ATP2C1	ENSG00000017260	12.328	12.3385	12.3958	12.2463	12.4461	12.3423	12.4643	12.4395	5323.99	0.139891	0.0869019	1.60976	0.10745	0.332721
IGF1	ENSG00000017427	2.04855	2.15714	2.18903	2.13375	1.94684	2.05451	2.19478	2.68119	5.00669	0.814582	1.04574	0.778957	0.436005	NA
SLC38A5	ENSG00000017483	7.50153	6.55477	5.69896	7.92866	5.34645	5.7241	5.54947	5.27663	122.02	-2.97644	0.608384	-4.89236	9.96318e-07	0.000109577
RALBP1	ENSG00000017797	10.8906	10.9022	11.0161	11.008	10.861	10.8687	10.9834	10.8323	1941.99	-0.0999244	0.0972007	-1.02802	0.30394	0.581537
RUFY3	ENSG00000018189	11.6111	11.4653	11.509	11.4073	11.491	11.4775	11.3207	11.4168	2829.94	-0.106058	0.108587	-0.976709	0.328713	0.605888
CNTN1	ENSG00000018236	13.3671	13.4243	13.4338	12.8379	13.6027	13.5554	13.6992	13.5086	11301.3	0.440173	0.208148	2.11471	0.0344549	0.177518
SLC11A1	ENSG00000018280	5.68702	5.58963	5.33135	5.58522	5.48463	5.66642	5.48249	5.11531	45.911	-0.203788	0.308508	-0.660561	0.508894	0.748701
WWTR1	ENSG00000018408	9.87231	9.74557	9.64945	10.4109	8.91746	9.3417	9.16318	9.97817	872.498	-0.792206	0.368944	-2.14722	0.0317755	0.169577
AGPS	ENSG00000018510	10.7123	10.7834	10.5295	10.8467	10.4695	10.633	10.5626	10.5452	1602.18	-0.250381	0.130914	-1.91255	0.0558053	0.231659
ZNF806	ENSG00000018607	-1.38349	-1.38233	-1.38381	-1.34193	-1.33872	-1.38257	-1.34027	-1.38229	0.369841	0.792725	2.7287	0.290514	0.771423	NA
CXorf56	ENSG00000018610	9.04857	8.85027	8.94472	8.99805	8.76015	8.8459	8.85959	8.76056	474.48	-0.235429	0.112528	-2.09218	0.0364226	0.18299
ATP1A2	ENSG00000018625	2.34982	2.26103	2.84793	2.60947	2.21087	2.20613	2.30451	2.53686	5.82253	-1.32866	0.93568	-1.42	0.155609	NA
TTC27	ENSG00000018699	8.94638	8.7475	8.62941	9.00437	8.44012	8.60916	8.37728	8.55961	414.421	-0.519625	0.170855	-3.04132	0.00235542	0.0346518
ZNF582	ENSG00000018869	7.5444	7.22907	7.39989	7.36335	7.2913	7.26754	7.22189	7.11285	159.235	-0.267165	0.164429	-1.62481	0.104203	0.326755
VSIG2	ENSG00000019102	2.63304	2.59542	2.58174	2.86213	3.05996	2.54129	2.48248	3.3661	7.83004	1.19169	0.963135	1.23731	0.215973	NA
PHLDB1	ENSG00000019144	9.96297	10.5209	10.0769	10.0992	9.84727	10.1043	9.91278	9.96498	1088.85	-0.332426	0.200996	-1.65389	0.0981495	0.317722
MARCO	ENSG00000019169	-1.73601	-1.73513	-1.73625	-1.73708	-1.73467	-1.70301	-1.73583	-1.7028	0.256148	1.53166	3.53179	0.433678	0.664523	NA
CYP24A1	ENSG00000019186	2.06695	2.32347	2.21784	2.25415	2.28327	2.62898	2.47645	2.27786	5.26921	1.38997	0.825576	1.68364	0.0922515	NA
PRDM11	ENSG00000019485	9.0787	8.93293	9.18648	9.05984	9.20011	9.02069	9.26523	9.19553	558.292	0.158877	0.135148	1.17557	0.239765	0.514201
SYT13	ENSG00000019505	13.5963	13.9254	14.3602	13.509	14.363	14.2149	14.5451	14.3395	18644.4	0.684599	0.27722	2.46951	0.0135297	0.101735
SNAI2	ENSG00000019549	7.75762	8.80161	7.93941	7.95855	7.71477	8.52205	8.4079	7.76987	297.811	-0.0507896	0.413806	-0.122738	0.902315	0.962997
CD74	ENSG00000019582	9.70442	9.7773	10.1323	9.92929	10.4905	10.1095	10.5687	11.219	1353.56	1.13738	0.318541	3.57061	0.000356157	0.00956732
HGF	ENSG00000019991	8.01046	7.33276	6.6546	8.47827	6.43299	7.26448	7.02077	6.92819	191.489	-1.36563	0.528582	-2.58358	0.00977819	0.0837916
ZRANB1	ENSG00000019995	9.12152	9.06609	9.13855	9.20963	9.0365	9.01951	9.21141	9.01651	551.159	-0.0919392	0.116642	-0.788218	0.430569	0.690296
NCDN	ENSG00000020129	10.0846	10.2491	10.2307	10.213	10.2276	10.3717	10.2656	10.2921	1214.05	0.139714	0.100366	1.39205	0.163908	0.420441
ADGRA2	ENSG00000020181	9.00468	10.2606	9.86934	9.11955	9.77874	9.83534	9.75957	9.825	876.601	0.166718	0.379222	0.439631	0.660204	0.84354
CCT8L1P	ENSG00000020219	-2.09044	-2.09001	-2.09056	-2.07488	-2.08977	-2.0901	-2.09035	-2.08999	0.114086	-0.641915	3.53381	-0.18165	0.855858	NA
ZFP64	ENSG00000020256	8.31749	8.42497	8.36796	8.26726	8.42447	8.21889	8.37337	8.35247	325.511	-0.00127925	0.124183	-0.0103013	0.991781	0.996291
MNAT1	ENSG00000020426	8.40681	8.14166	8.27104	8.2507	8.08614	8.07116	8.17793	8.13638	294.174	-0.236397	0.131349	-1.79977	0.0718975	0.268927
SAMD4A	ENSG00000020577	9.14511	8.75476	8.65476	9.3532	8.94642	8.86228	8.6692	8.91829	494.205	-0.240598	0.250147	-0.961828	0.336136	0.613071
RUNX3	ENSG00000020633	6.44385	7.20978	6.7999	6.60648	6.76471	6.72231	7.07423	6.91923	116.101	0.126982	0.302395	0.419923	0.674542	0.852663
MRE11	ENSG00000020922	9.01653	8.97472	9.09324	9.0979	8.85277	9.01185	9.01296	8.86265	510.338	-0.164385	0.115011	-1.42929	0.152921	0.404444
PLEKHB1	ENSG00000021300	8.62318	8.55151	9.09987	8.72042	8.69045	8.63505	9.28549	9.2879	484.86	0.373535	0.296645	1.2592	0.207958	0.477692
SERPINB1	ENSG00000021355	11.777	11.1814	11.1559	11.8273	11.2119	11.0162	10.9486	11.241	2631.93	-0.612827	0.259932	-2.35764	0.0183915	0.122011
CYP3A43	ENSG00000021461	0.239461	0.0405823	0.143093	0.0384662	0.0411064	0.0956507	0.0398167	0.149315	1.11283	-0.919596	1.91056	-0.481321	0.630288	NA
SLC7A9	ENSG00000021488	1.60863	1.70885	1.60653	1.64328	1.66868	1.45992	1.56206	1.66395	3.11787	-0.502346	0.896475	-0.560357	0.575236	NA
SPAST	ENSG00000021574	10.0097	10.02	10.2572	9.90429	10.0608	10.1502	10.2869	9.98383	1093.73	0.104706	0.160559	0.652133	0.514315	0.752236
NRXN3	ENSG00000021645	6.59709	6.6011	6.43571	6.36553	6.15762	7.16699	6.43815	6.26171	95.3859	0.13682	0.378982	0.36102	0.718085	0.874355
OSBPL5	ENSG00000021762	6.9445	7.03966	6.97258	7.45038	6.43349	6.80721	6.84432	7.38482	132.799	-0.329489	0.351057	-0.938563	0.347955	0.624328
AQR	ENSG00000021776	10.6787	10.758	10.7381	10.752	10.748	10.5913	10.7049	10.5873	1660.74	-0.106221	0.0943951	-1.12528	0.260469	0.53549
CPS1	ENSG00000021826	5.30618	5.7854	5.29609	5.53108	4.90721	5.63966	5.18461	5.21361	42.9103	-0.471721	0.394905	-1.19452	0.232276	0.505421
C8B	ENSG00000021852	5.6103	4.77678	5.20397	4.93398	5.10916	4.79599	4.91847	5.11046	34.9534	-0.410222	0.425419	-0.964278	0.334907	0.612113
FHL1	ENSG00000022267	10.1783	10.381	10.1927	10.1031	10.2208	10.3625	10.3351	10.1856	1218.6	0.0889573	0.129929	0.684662	0.493557	0.736965
RTF2	ENSG00000022277	10.7412	10.6135	10.6519	10.7461	10.5166	10.6235	10.6039	10.5514	1590.1	-0.169661	0.0906976	-1.87062	0.0613976	0.245351
GABRA1	ENSG00000022355	4.80647	4.77768	5.2085	4.74501	4.60458	4.63238	4.66193	4.06828	27.4497	-0.932221	0.466321	-1.9991	0.0455977	0.207458
NLRP2	ENSG00000022556	5.82587	6.14654	7.89263	8.70615	5.85525	6.43082	8.12075	8.81853	272.51	0.222317	1.3059	0.170241	0.864821	0.946134
SLC45A4	ENSG00000022567	9.35991	9.77895	9.86715	9.88744	9.65618	9.66714	9.86706	10.0465	885.679	0.116138	0.220312	0.527151	0.598089	0.806389
RNF10	ENSG00000022840	11.7879	11.9582	11.8242	11.9949	11.7385	11.8368	11.8033	11.8868	3712.93	-0.112946	0.10942	-1.03223	0.301965	0.579291
ZNF839	ENSG00000022976	7.47023	7.66109	7.79851	7.49171	7.63042	7.71783	7.6538	7.82552	203.171	0.152319	0.170861	0.891475	0.372674	0.644487
ZDHHC6	ENSG00000023041	9.4055	9.58576	9.5679	9.65554	9.47022	9.64711	9.65998	9.54936	761.439	0.0402075	0.127165	0.316184	0.751863	0.89229
GRAMD1B	ENSG00000023171	10.1847	10.2428	10.491	9.67749	10.2852	10.2267	10.1567	10.1436	1180.26	0.026681	0.238244	0.11199	0.910831	0.965106
RNH1	ENSG00000023191	11.5758	11.591	11.4915	11.7427	11.5057	11.514	11.5274	11.5279	3026.6	-0.124954	0.102175	-1.22293	0.221355	0.493333
NDUFS1	ENSG00000023228	11.5489	11.8676	11.7422	11.6684	11.6843	11.7171	11.6451	11.7478	3344.72	-0.019944	0.12308	-0.162042	0.871273	0.94858
RB1CC1	ENSG00000023287	10.8083	10.7438	10.8657	11.0192	10.6224	10.785	10.8865	10.668	1794.54	-0.175317	0.140919	-1.24409	0.213466	0.48413
ERP44	ENSG00000023318	11.2544	11.1993	11.1848	11.2892	11.0921	11.1656	11.2101	11.0911	2334.12	-0.13486	0.0854746	-1.57777	0.114618	0.34491
ALAS1	ENSG00000023330	10.3592	10.6892	10.3665	10.5164	10.5624	10.5507	10.4722	10.5207	1459.77	0.0529205	0.137929	0.38368	0.701215	0.865415
BIRC3	ENSG00000023445	9.76352	8.94543	9.28545	10.9993	9.10963	8.9485	8.60014	9.6666	897.577	-1.30289	0.713094	-1.82709	0.0676857	0.259773
AKAP11	ENSG00000023516	12.3818	12.3834	12.6864	12.2031	12.5673	12.4614	12.7329	12.4349	5788.42	0.186417	0.181994	1.02431	0.30569	0.583053
GLRX2	ENSG00000023572	8.99288	8.99103	9.01944	9.07388	8.89079	8.89679	8.88723	8.82129	494.893	-0.220111	0.0916687	-2.40115	0.0163436	0.1138
SNAPC1	ENSG00000023608	7.72582	7.4113	7.49628	7.61167	7.45377	7.48766	7.70378	7.48368	188.146	-0.049066	0.173756	-0.282385	0.777649	0.903956
DERA	ENSG00000023697	9.35354	9.42032	9.4424	9.46331	9.29599	9.43199	9.34254	9.24686	665.411	-0.133535	0.103616	-1.28876	0.197483	0.464403
STRAP	ENSG00000023734	12.0494	11.9966	11.9738	12.1667	11.9027	11.929	11.9932	11.9068	4079.85	-0.169223	0.095816	-1.76612	0.0773753	0.279454
ABCC2	ENSG00000023839	4.65212	4.29235	4.28427	4.68264	4.12223	4.46613	4.02336	4.17472	21.122	-0.772867	0.437437	-1.76681	0.0772606	0.279205
DEF6	ENSG00000023892	5.08818	4.82856	4.87297	5.33462	4.61651	4.62303	4.88918	4.87424	30.7559	-0.675625	0.361375	-1.8696	0.0615397	0.245549
PLEKHO1	ENSG00000023902	8.47541	8.79051	8.27105	8.8219	7.79672	8.51408	8.11101	7.89244	343.034	-0.760957	0.294665	-2.58245	0.00981029	0.0838906
GCLM	ENSG00000023909	11.9669	12.0902	11.7777	11.9841	12.1937	12.4094	12.1418	11.8584	4319.51	0.303329	0.189819	1.59799	0.110045	0.33738
UBR2	ENSG00000024048	10.8488	10.9783	11.0446	10.8029	11.11	10.93	11.0793	11.0654	2033.52	0.184153	0.122207	1.5069	0.131837	0.372555
EHD2	ENSG00000024422	9.27155	9.99509	9.52312	10.0598	8.83516	9.30601	9.23222	9.15888	739.612	-0.912076	0.284458	-3.20637	0.00134422	0.0243791
DEPDC1	ENSG00000024526	3.56887	4.86852	3.84687	3.45529	3.59457	4.38658	4.32093	4.34792	20.1436	0.279861	0.939578	0.297858	0.765811	0.89878
CCDC28A	ENSG00000024862	8.97817	8.5134	9.03283	8.8024	8.77092	8.67549	9.03637	8.80196	460.247	-0.0306228	0.210969	-0.145153	0.88459	0.954082
RRAGD	ENSG00000025039	11.5984	11.36	11.5269	11.4306	11.4726	11.3722	11.555	11.3854	2831.63	-0.0498102	0.120137	-0.414613	0.678425	0.854823
HSF2	ENSG00000025156	9.11342	8.99863	8.9405	8.87876	9.05124	8.97811	9.12437	8.94296	514.879	0.0610688	0.126594	0.482399	0.629523	0.825266
PHF20	ENSG00000025293	10.3492	10.3431	10.3282	10.1661	10.2971	10.2715	10.3675	10.1961	1254.6	-0.0209669	0.109277	-0.191869	0.847845	0.939235
HSD17B6	ENSG00000025423	2.63339	2.77023	2.6715	2.87231	2.50966	2.59869	2.71855	2.84622	6.65457	-0.349192	0.646571	-0.540068	0.58915	NA
NR1H3	ENSG00000025434	7.11645	7.6779	7.34886	7.00593	7.47399	7.59741	7.48917	7.49038	172.852	0.314702	0.249199	1.26285	0.206641	0.476264
TYMP	ENSG00000025708	9.01126	9.10855	8.84237	9.4936	8.48714	8.35982	8.43646	8.56245	473.323	-1.02434	0.21726	-4.71482	2.4193e-06	0.000214413
NCAPH2	ENSG00000025770	9.67234	9.56612	9.48109	9.91205	9.42388	9.51105	9.49554	9.38099	761.783	-0.321956	0.161629	-1.99194	0.0463778	0.209015
TOMM34	ENSG00000025772	10.5122	10.803	10.764	10.608	10.5723	10.6669	10.688	10.4494	1597.46	-0.117899	0.143963	-0.818959	0.41281	0.67788
SEC63	ENSG00000025796	12.1526	11.929	12.0273	12.0762	12.0244	11.8918	12.0961	11.8879	4142.54	-0.103529	0.121725	-0.850521	0.395036	0.66381
KPNA6	ENSG00000025800	11.3036	11.4807	11.4701	11.2663	11.495	11.3997	11.4396	11.3931	2721.19	0.0709789	0.111601	0.636004	0.524774	0.758094
VIM	ENSG00000026025	12.4448	12.2614	11.5799	12.6637	11.505	12.066	11.6093	11.6839	4371.26	-0.826077	0.321373	-2.57046	0.0101562	0.0854948
RTEL1-TNFRSF6B	ENSG00000026036	6.77392	7.06243	7.31201	6.78478	7.3048	7.03885	7.2399	7.37153	141.704	0.392131	0.249823	1.56964	0.116499	0.347878
FAS	ENSG00000026103	8.07782	7.88312	7.28011	8.09219	7.51617	7.60814	7.17786	7.71256	213.805	-0.561783	0.310781	-1.80765	0.0706607	0.26654
RNASET2	ENSG00000026297	8.06466	7.9415	8.1147	7.90345	8.46383	8.16188	8.1092	8.41377	288.486	0.445656	0.176377	2.52672	0.0115132	0.0921824
CD44	ENSG00000026508	13.0046	12.4514	12.5778	13.6564	12.3826	12.4094	12.279	13.3689	7813.93	-0.460137	0.448345	-1.0263	0.30475	0.582106
KCNG1	ENSG00000026559	5.3829	6.58767	5.87906	5.77829	5.29283	5.82385	5.70363	5.38089	58.6455	-0.801368	0.471491	-1.69965	0.0891974	0.301796
AGPAT4	ENSG00000026652	8.48967	8.60395	8.77305	8.38102	8.34355	8.59804	8.5003	8.56049	372.932	-0.102261	0.171887	-0.594931	0.55189	0.77794
SLAMF7	ENSG00000026751	5.52212	6.48269	6.24784	6.02206	6.53333	6.22126	6.62802	5.97436	78.3675	0.437048	0.411348	1.06248	0.288018	0.565414
BTN3A1	ENSG00000026950	8.52922	8.39915	8.44702	8.48409	8.31455	7.93865	8.21607	8.07403	320.932	-0.494041	0.157548	-3.13581	0.00171379	0.0286265
MIPEP	ENSG00000027001	8.6277	8.507	8.54245	8.83289	8.47275	8.49093	8.4908	8.54856	380.861	-0.204828	0.143387	-1.4285	0.153149	0.404605
PRKCH	ENSG00000027075	8.87223	9.0742	9.15136	8.95056	9.17501	9.0976	9.24197	9.09948	545.451	0.20748	0.133438	1.55489	0.119973	0.353341
INSRR	ENSG00000027644	5.27262	5.83885	5.9432	4.99165	6.11587	5.53428	5.41088	5.55979	51.6549	0.214942	0.488591	0.439921	0.659994	0.843449
IFNGR1	ENSG00000027697	10.6851	10.2773	10.3998	10.7448	10.2799	10.1868	10.3183	10.3602	1380.75	-0.37679	0.178579	-2.10993	0.0348643	0.178596
B4GALT7	ENSG00000027847	9.31958	9.34236	9.16741	9.23834	9.346	9.40272	9.20693	9.29468	627.518	0.0689223	0.116495	0.591633	0.554096	0.779303
SH2D2A	ENSG00000027869	5.24417	5.18853	4.96433	5.03877	4.65629	5.03995	4.67062	4.49498	31.5101	-0.875312	0.359831	-2.43256	0.0149923	0.108231
VRK2	ENSG00000028116	8.92635	8.67521	8.87056	8.98934	8.69233	8.76998	8.77306	8.76887	450.61	-0.182559	0.134073	-1.36164	0.173312	0.432914
TNFRSF1B	ENSG00000028137	6.62244	7.18688	6.53784	6.52391	6.81768	6.93743	6.97587	6.6951	113.436	0.181537	0.290405	0.625116	0.531895	0.764346
VEZT	ENSG00000028203	10.6672	10.6634	10.5864	10.787	10.7092	10.7221	10.7649	10.738	1671.76	0.0814614	0.093284	0.873262	0.38252	0.65273
POU2F2	ENSG00000028277	4.41611	4.71656	4.73766	4.66573	4.3996	4.85261	4.57683	4.6261	25.0767	-0.0371774	0.361044	-0.102972	0.917985	0.967789
BRD9	ENSG00000028310	9.20914	9.21558	9.16012	9.30838	9.08758	9.03403	8.90918	9.104	563.191	-0.28364	0.11374	-2.49376	0.0126397	0.0977398
SNX1	ENSG00000028528	11.4815	11.4614	11.6162	11.3517	11.4377	11.3708	11.499	11.3909	2808.32	-0.0822001	0.11284	-0.728469	0.466327	0.716824
TBPL1	ENSG00000028839	9.06709	8.91057	8.90934	9.05786	8.99095	8.94249	9.06774	8.8913	506.054	-0.0210486	0.119668	-0.175892	0.860379	0.944554
ARNTL2	ENSG00000029153	8.56633	8.37756	7.87785	9.17457	7.93481	8.29941	7.7614	8.23016	341.237	-0.790786	0.381439	-2.07316	0.0381572	0.188077
BCLAF1	ENSG00000029363	12.1461	11.9814	12.0292	12.0488	11.8872	11.8911	11.9241	11.8024	4014.05	-0.257914	0.0901884	-2.85972	0.00424014	0.0498148
SLC39A9	ENSG00000029364	11.7042	11.7921	11.8151	11.6164	11.7395	11.7522	11.8582	11.7026	3446.32	0.0440819	0.106212	0.415036	0.678116	0.854823
ANK1	ENSG00000029534	8.00736	7.62347	8.04963	7.64944	8.25419	7.71523	7.86105	7.87826	240.538	0.149436	0.249424	0.599125	0.54909	0.775848
IBSP	ENSG00000029559	-1.70413	-1.70327	-1.7361	-1.73691	-1.73454	-1.73518	-1.73568	-1.73497	0.250579	-1.39168	3.5295	-0.394301	0.693359	NA
TFB1M	ENSG00000029639	7.75249	7.721	7.16288	7.6634	7.78583	7.6401	7.24354	7.55211	193.813	-0.0421172	0.269575	-0.156235	0.875847	0.95016
RABEP1	ENSG00000029725	11.2969	11.1747	11.2329	11.2453	11.2242	11.2368	11.3854	11.2748	2454.53	0.0644703	0.0929715	0.693441	0.488033	0.732163
HMGB3	ENSG00000029993	10.2837	10.7988	10.1896	10.3538	10.3523	10.6208	10.1408	10.5607	1392.72	0.00255681	0.24296	0.0105236	0.991604	0.996291
NUP160	ENSG00000030066	10.0447	10.1255	10.0598	10.3862	9.97912	10.0021	10.0548	10.0197	1093.31	-0.220084	0.140168	-1.57015	0.11638	0.347807
BAK1	ENSG00000030110	7.5596	7.87239	7.58449	7.87886	7.52035	7.51683	7.74469	7.8663	209.389	-0.097672	0.207811	-0.470004	0.638352	0.829435
MUSK	ENSG00000030304	-0.716557	-0.661144	-0.716705	-0.717212	-0.606713	-0.716123	-0.716443	-0.608938	0.651467	1.82553	2.40243	0.759866	0.447335	NA
IKZF2	ENSG00000030419	8.69951	8.5039	9.00967	8.58489	8.66319	8.66888	8.71473	8.66446	416.539	-0.0592095	0.184034	-0.321732	0.747656	0.890413
GRN	ENSG00000030582	12.844	13.2494	13.208	12.7688	13.207	13.3534	13.2311	13.1785	9112.44	0.30083	0.189989	1.5834	0.11333	0.342685
FAM13B	ENSG00000031003	10.2895	10.1602	10.2833	10.2721	10.2706	10.2137	10.3886	10.2777	1236.44	0.0546418	0.0997585	0.547741	0.58387	0.79848
ARHGAP31	ENSG00000031081	8.31528	9.12932	8.25372	9.0185	7.64622	8.45922	7.98896	8.15398	368.231	-0.985411	0.369617	-2.66604	0.00767513	0.0720872
CENPQ	ENSG00000031691	7.78895	7.61604	7.5205	7.64227	7.40633	7.45295	7.39814	7.14719	183.55	-0.461803	0.172084	-2.68359	0.00728358	0.0698038
SARS	ENSG00000031698	12.14	12.0519	12.0052	12.3876	12.0688	11.9977	12.1363	11.9628	4404.63	-0.164991	0.150497	-1.09631	0.272945	0.548279
RANBP3	ENSG00000031823	10.4618	10.6228	10.5821	10.5624	10.5824	10.526	10.5693	10.5299	1505.42	-0.00973482	0.0863061	-0.112794	0.910194	0.96495
ARID4A	ENSG00000032219	10.3142	10.1278	10.0945	9.96975	10.2195	10.2308	10.2215	10.1277	1151.87	0.0993371	0.132618	0.749048	0.453828	0.707441
EIPR1	ENSG00000032389	9.69296	9.55039	9.54277	9.45547	9.64926	9.45554	9.52208	9.51292	750.687	-0.0395348	0.122415	-0.322956	0.746728	0.889942
PNPLA6	ENSG00000032444	11.3987	11.6221	11.3474	11.3777	11.4723	11.4661	11.3363	11.4805	2783.9	-0.002307	0.125397	-0.0183976	0.985322	0.994262
IFT88	ENSG00000032742	9.41092	8.77645	8.99766	9.20644	9.06426	8.7588	8.97837	8.8754	525.863	-0.297801	0.222504	-1.33841	0.180763	0.443228
ALG1	ENSG00000033011	8.58904	8.65963	8.62497	8.66299	8.52074	8.75195	8.75392	8.64675	403.076	0.0581495	0.122188	0.475901	0.634145	0.826954
ZCCHC8	ENSG00000033030	9.50564	9.43697	9.58536	9.52842	9.65273	9.52439	9.6322	9.53973	751.495	0.109105	0.100517	1.08544	0.277729	0.553789
ABCF2	ENSG00000033050	8.12836	8.1985	8.1863	8.43812	8.00642	7.88026	8.13893	7.90049	280.175	-0.400159	0.166464	-2.40389	0.0162219	0.113255
CHPF2	ENSG00000033100	11.2861	11.3287	11.0718	11.2063	11.371	11.4118	11.3396	11.37	2530.3	0.214018	0.109215	1.95961	0.0500419	0.21789
LRRC7	ENSG00000033122	3.04605	3.02342	3.18094	3.09626	3.03187	3.02013	3.01104	3.13786	8.42806	-0.171078	0.49541	-0.345326	0.729849	0.881274
FUT8	ENSG00000033170	8.88631	9.19345	9.16769	8.93978	8.80488	9.17749	9.21176	8.98742	534.203	0.0036202	0.190226	0.019031	0.984816	0.994128
UBA6	ENSG00000033178	10.7096	10.5895	10.6136	10.5319	10.6303	10.6532	10.6583	10.5023	1567.01	-0.000229866	0.103557	-0.00221971	0.998229	0.999324
GAB2	ENSG00000033327	9.90181	10.0577	10.0941	10.0389	9.96202	10.1422	10.1036	9.98188	1052.14	0.036734	0.116014	0.316635	0.75152	0.892047
ATP6V0A1	ENSG00000033627	12.128	12.2109	12.3618	11.9917	12.4346	12.3568	12.6276	12.3952	5169.37	0.405005	0.155599	2.60288	0.00924439	0.0809084
PIAS1	ENSG00000033800	10.6765	10.6705	10.8801	10.4632	10.8651	10.6194	10.8633	10.6988	1697.63	0.124014	0.164645	0.753222	0.451316	0.705299
SLC4A7	ENSG00000033867	10.2803	10.5433	10.4999	10.2403	10.4245	10.5785	10.5173	10.4001	1393.32	0.123402	0.144815	0.852137	0.394138	0.663178
APBA2	ENSG00000034053	5.49723	5.52249	5.41264	5.58137	4.97287	5.15194	5.1718	5.34861	41.3199	-0.705596	0.262619	-2.68676	0.00721482	0.0694365
MAP2K3	ENSG00000034152	9.76228	9.96535	9.8066	10.1739	9.79785	9.66005	9.72522	9.99796	941.488	-0.202316	0.183642	-1.10169	0.270598	0.545891
EFCAB1	ENSG00000034239	1.02572	1.03109	1.07109	1.14915	0.926926	1.02996	0.97694	1.03126	2.06746	-1.17399	1.06844	-1.09879	0.271861	NA
TMSB10	ENSG00000034510	12.2999	12.2892	12.2439	12.9267	11.6183	12.0877	11.9725	12.1244	4970.38	-0.745108	0.267275	-2.7878	0.00530678	0.057091
ASTE1	ENSG00000034533	7.24832	7.12324	6.94399	7.28944	7.01446	6.83537	6.97341	6.82995	132.737	-0.402581	0.186553	-2.15799	0.0309284	0.166681
RNF19A	ENSG00000034677	10.4601	10.2267	10.3352	10.5617	10.3947	10.2219	10.3796	10.5065	1346.15	-0.0341282	0.152515	-0.22377	0.822936	0.927543
PEX3	ENSG00000034693	8.80588	8.6737	8.89154	8.80434	8.72277	8.7362	8.91855	8.59976	438.373	-0.0702474	0.145508	-0.482772	0.629258	0.825135
GABARAPL2	ENSG00000034713	11.4728	11.4569	11.561	11.2926	11.4651	11.3471	11.5811	11.3827	2799.05	-0.00313054	0.130496	-0.0239895	0.980861	0.993092
MYOC	ENSG00000034971	-0.46636	-0.519124	-0.467071	-0.469503	-0.518773	-0.36234	-0.519635	-0.519103	0.73778	0.0936536	2.07281	0.045182	0.963962	NA
SH3YL1	ENSG00000035115	10.5916	10.7795	10.6651	10.8012	10.711	10.8998	10.7403	10.896	1742.91	0.151293	0.12452	1.215	0.224365	0.496108
FAM136A	ENSG00000035141	9.54208	9.48209	9.34035	9.47166	9.47922	9.49842	9.41978	9.47684	707.166	0.0112196	0.102389	0.109578	0.912744	0.96596
VCL	ENSG00000035403	11.4935	11.6436	11.3856	11.8187	11.369	11.416	11.3433	11.3434	2885.37	-0.335704	0.152152	-2.20637	0.0273579	0.15502
DEPDC1B	ENSG00000035499	3.02436	3.55986	2.8825	3.26669	3.04622	3.27397	3.0273	3.53286	9.92016	0.10128	0.769307	0.131651	0.89526	0.959822
DAPK2	ENSG00000035664	9.84122	10.0088	10.0261	9.59763	9.9962	9.91273	9.73973	9.72574	935.979	-0.0470271	0.182405	-0.257817	0.796548	0.914053
NSMAF	ENSG00000035681	9.58444	9.74068	9.53491	9.59391	9.67865	9.71009	9.6607	9.62967	800.339	0.0807816	0.103366	0.781508	0.434504	0.692876
ADSS	ENSG00000035687	10.1286	9.94242	10.043	10.0579	10.0022	10.0372	10.0569	9.98884	1048.38	-0.0347712	0.0938883	-0.370347	0.711124	0.870663
STAP1	ENSG00000035720	1.67295	1.77942	1.85827	1.84812	1.62447	1.77772	1.94673	1.87256	3.56811	0.173218	0.949648	0.182402	0.855267	NA
TIMP2	ENSG00000035862	13.218	13.3543	13.7894	13.158	13.6813	13.6666	14.0725	13.76	12804.8	0.579898	0.240259	2.41364	0.015794	0.11169
RFC1	ENSG00000035928	10.8282	10.6698	10.784	10.8125	10.6982	10.563	10.7674	10.5501	1681.93	-0.186736	0.117085	-1.59488	0.110739	0.338539
TBC1D23	ENSG00000036054	10.5966	10.4776	10.5311	10.5758	10.3681	10.4616	10.5125	10.3332	1435.24	-0.184638	0.100572	-1.83588	0.0663754	0.256672
CUL3	ENSG00000036257	10.9942	11.0644	11.0648	11.0977	11.0256	10.9599	11.114	10.9711	2103.23	-0.0537061	0.0899347	-0.597167	0.550396	0.776972
MYOM2	ENSG00000036448	6.16738	5.5614	5.99267	6.59026	5.98302	5.53511	5.91475	6.04838	66.6753	-0.463225	0.405691	-1.14182	0.253529	0.528268
OTC	ENSG00000036473	2.6258	2.32064	2.50002	2.52946	2.6094	2.37113	2.54861	2.85646	6.1151	0.633473	0.776017	0.816313	0.414321	NA
CYP46A1	ENSG00000036530	6.87916	6.75187	7.24658	6.83698	6.90586	6.88642	6.98592	6.92728	122.992	-0.031799	0.21498	-0.147916	0.882409	0.95297
AC118549.1	ENSG00000036549	11.0181	10.8202	11.0159	10.8329	10.8816	10.84	11.0239	10.8007	1923.98	-0.0530341	0.128325	-0.41328	0.679401	0.855206
SLC18A1	ENSG00000036565	-2.09067	-2.09019	-2.0908	-2.09126	-2.08993	-2.07253	-2.09057	-2.09017	0.127235	0.800757	3.53381	0.226599	0.820736	NA
USP2	ENSG00000036672	9.2683	9.59524	9.52118	9.16283	9.46065	9.2442	9.57479	9.32643	680.425	0.0118835	0.192658	0.0616819	0.950816	0.982394
CASR	ENSG00000036828	12.9371	13.0817	13.6475	12.6119	13.3004	13.0213	13.5489	13.2493	9667.61	0.232565	0.312541	0.744109	0.456811	0.710512
TUBG2	ENSG00000037042	8.44475	8.63403	8.51697	8.38876	8.72523	8.52502	8.60272	8.65956	380.041	0.199674	0.134533	1.4842	0.137756	0.381556
RPL26L1	ENSG00000037241	8.13451	8.11132	7.97444	8.13525	7.78867	8.172	7.84994	7.76893	257.633	-0.285237	0.180782	-1.5778	0.114612	0.34491
FLT4	ENSG00000037280	7.1471	7.63555	7.31931	7.59217	5.63893	5.63736	6.14174	6.77415	139.299	-2.15548	0.487592	-4.42067	9.83954e-06	0.00067281
NSUN2	ENSG00000037474	10.6609	10.6088	10.6753	10.9463	10.4928	10.5247	10.5874	10.5318	1597.08	-0.289005	0.135193	-2.13772	0.0325392	0.171944
FBXO42	ENSG00000037637	9.6512	9.53577	9.68096	9.51445	9.62079	9.54502	9.62207	9.5709	773.239	-0.0115246	0.101516	-0.113525	0.909614	0.964746
MFAP3	ENSG00000037749	9.09582	9.0848	9.05584	9.2791	8.95672	9.063	8.97871	9.05338	539.965	-0.178895	0.11905	-1.50268	0.132921	0.374262
MRI1	ENSG00000037757	8.01866	7.97387	8.11707	7.93323	8.11699	7.86803	8.02566	8.09152	260.136	0.0259481	0.14212	0.182578	0.855129	0.942816
METTL1	ENSG00000037897	7.65289	7.23047	7.05604	7.74899	7.057	7.00785	6.9589	6.98921	155.493	-0.740409	0.263706	-2.8077	0.00498962	0.0549099
HOXC8	ENSG00000037965	1.8693	1.97437	2.00586	1.8611	1.82622	1.97227	2.2804	1.92667	4.09471	0.673015	0.887586	0.758253	0.4483	NA
AGA	ENSG00000038002	9.51372	9.52658	9.45144	9.32639	9.96351	10.061	10.0086	9.79232	863.113	0.749542	0.131653	5.69329	1.24614e-08	3.20801e-06
PI4K2B	ENSG00000038210	8.96546	8.94777	9.03912	8.94376	9.11738	9.13274	9.24262	9.03018	533.439	0.239056	0.109726	2.17867	0.029356	0.161383
BOD1L1	ENSG00000038219	10.6882	10.8632	10.7382	10.8805	10.8331	10.7551	10.7913	10.779	1774.95	-0.00820355	0.100353	-0.0817469	0.934848	0.975454
MAT2B	ENSG00000038274	9.95029	9.93638	9.96489	10.1772	9.70083	9.83322	9.82463	9.9217	972.152	-0.280214	0.130803	-2.14226	0.0321729	0.170894
TLL1	ENSG00000038295	5.16898	5.25944	4.8621	6.12386	4.23525	4.80214	4.39912	5.09796	39.3594	-1.66078	0.643799	-2.57966	0.00988972	0.0841986
EDC4	ENSG00000038358	10.0106	10.2869	10.1449	10.1858	10.1756	10.2796	10.1704	10.1799	1162.86	0.0606509	0.117693	0.515331	0.606322	0.811158
TRIO	ENSG00000038382	11.7218	12.0728	11.8367	12.019	12.0057	12.1813	11.872	12.0171	4034.23	0.150604	0.160547	0.938068	0.34821	0.624328
VCAN	ENSG00000038427	10.3497	11.8822	10.8116	10.5912	10.8875	11.45	11.5223	10.8651	2362.01	0.203801	0.462602	0.440553	0.659537	0.843101
CLEC16A	ENSG00000038532	9.67818	9.80712	9.81442	9.79069	9.74641	9.75208	9.77963	9.82094	876.118	0.00185205	0.0900786	0.0205603	0.983596	0.993576
MSR1	ENSG00000038945	7.01994	8.05485	7.46975	6.55412	7.42228	7.85613	8.2173	7.0045	200.627	0.470837	0.528346	0.891153	0.372847	0.644487
CDH1	ENSG00000039068	13.0026	12.9814	12.9934	13.2838	12.946	12.7505	12.7311	12.9866	8060.8	-0.311174	0.155357	-2.00296	0.0451817	0.206233
MTREX	ENSG00000039123	11.4283	11.3971	11.4383	11.3358	11.4238	11.3747	11.4505	11.3259	2698.78	-0.0084623	0.0822575	-0.102876	0.918062	0.967789
DNAH5	ENSG00000039139	9.91344	9.96377	10.1524	9.863	10.054	9.83838	10.0341	10.1858	1031.46	0.0833984	0.156388	0.53328	0.59384	0.803925
ZFYVE16	ENSG00000039319	10.4754	10.6398	10.428	10.306	10.515	10.7967	10.5862	10.4553	1487.38	0.18751	0.162014	1.15737	0.247122	0.521238
RIPOR1	ENSG00000039523	10.1318	10.1657	10.1072	10.3232	10.0914	10.1273	10.1274	10.1813	1144.23	-0.0785303	0.105946	-0.741231	0.458554	0.711465
C6	ENSG00000039537	5.21243	5.54117	6.04947	6.27677	6.21389	5.2903	5.21969	8.1229	110.83	1.66757	1.09477	1.52322	0.127705	0.366709
RAI14	ENSG00000039560	10.5337	10.5072	10.253	10.9432	9.82883	10.1296	10.2533	9.93986	1329.23	-0.792398	0.239235	-3.31222	0.000925576	0.0190879
SOX30	ENSG00000039600	4.33402	3.94526	3.94633	3.9532	4.02127	4.03248	3.95788	4.09624	16.6697	-0.0922238	0.408948	-0.225515	0.821579	0.926808
PNKP	ENSG00000039650	9.36277	9.39643	9.2859	9.68933	9.51954	9.53567	9.49061	9.65794	726.072	0.161323	0.161158	1.00102	0.316816	0.593182
BEST2	ENSG00000039987	2.08488	2.09479	1.99098	2.22974	2.14552	2.0927	2.08694	2.09511	4.33529	0.00782911	0.706015	0.0110892	0.991152	NA
PHLPP2	ENSG00000040199	9.65652	9.78302	9.58116	9.39118	9.79166	9.65044	9.61374	9.60279	799.566	0.0825841	0.154249	0.535396	0.592376	0.80313
SPDL1	ENSG00000040275	7.80682	7.90711	7.5501	7.82763	7.38949	7.74396	7.82509	7.67546	212.807	-0.173433	0.203731	-0.851286	0.394611	0.663695
STAU2	ENSG00000040341	10.4171	10.3754	10.5911	10.1172	10.5369	10.4696	10.5896	10.3817	1397.18	0.161042	0.168094	0.958048	0.338038	0.615198
PQLC2	ENSG00000040487	8.93596	8.79706	8.89305	8.80914	8.98688	8.90224	9.01478	9.02526	486.1	0.186017	0.105671	1.76034	0.0783494	0.280766
CTNS	ENSG00000040531	8.46581	8.36036	8.47018	8.77487	8.47568	8.4463	8.60333	8.52647	368.42	-0.022856	0.167682	-0.136306	0.89158	0.957607
RTN4R	ENSG00000040608	5.06701	4.38144	4.37947	5.31303	4.8208	4.37602	4.53575	4.96568	28.9771	-0.380359	0.577625	-0.658487	0.510225	0.749712
PHF23	ENSG00000040633	9.62979	9.97524	9.50693	9.48155	9.90329	9.87913	9.9506	9.86287	889.617	0.345568	0.183057	1.88777	0.0590573	0.239735
CDH10	ENSG00000040731	10.0748	9.59687	9.35142	9.68877	9.33302	9.22738	9.3221	9.28068	743.175	-0.622404	0.220493	-2.82278	0.0047609	0.0535549
INPP4A	ENSG00000040933	10.5118	10.7801	10.9006	10.2535	10.9481	10.9504	10.9878	10.8084	1786.96	0.420838	0.214746	1.9597	0.050031	0.21789
RAB27B	ENSG00000041353	7.69688	6.75422	7.34714	8.32081	7.23116	7.17606	7.31908	8.13154	204.111	-0.206308	0.511303	-0.403495	0.686584	0.858493
PSMA4	ENSG00000041357	11.0335	10.9937	10.7378	11.1075	10.7342	10.8353	10.7716	10.8381	1902.61	-0.265813	0.138659	-1.91702	0.0552348	0.230338
MYO16	ENSG00000041515	7.36773	6.78433	7.09884	6.88298	7.71534	7.15556	7.23147	7.53974	156.158	0.610977	0.288951	2.11447	0.0344755	0.177518
LSG1	ENSG00000041802	9.91854	9.8126	9.64123	10.0981	9.74402	9.62406	9.57842	9.74382	884.204	-0.30483	0.166758	-1.82798	0.0675532	0.259373
PARP3	ENSG00000041880	7.92172	7.88629	7.81944	7.79289	8.00998	7.93104	7.99363	8.07331	244.612	0.230642	0.12092	1.90739	0.0564703	0.2332
TNC	ENSG00000041982	9.96363	10.7743	10.5836	10.7863	9.99215	10.2993	10.0719	10.7071	1418.41	-0.394017	0.317624	-1.24051	0.214786	0.485796
THAP3	ENSG00000041988	7.75005	7.90929	7.83401	7.78321	7.87206	7.91797	7.96192	7.77039	231.311	0.0986448	0.131663	0.749223	0.453723	0.707441
RIPOR3	ENSG00000042062	5.19074	5.54116	5.11201	5.5044	5.73756	6.35983	5.40343	6.63677	60.9035	1.49058	0.481162	3.09789	0.00194906	0.0311131
TDP1	ENSG00000042088	7.90471	7.76516	7.49371	8.00897	7.64609	7.56015	7.5717	7.63598	210.741	-0.325237	0.195167	-1.66645	0.0956233	0.313541
AIFM2	ENSG00000042286	9.4656	9.26201	9.15822	9.6196	9.18488	9.31767	9.24992	9.27992	644.39	-0.197285	0.171991	-1.14707	0.251353	0.525774
C2orf83	ENSG00000042304	-2.0907	-2.07227	-2.09083	-2.09129	-2.08995	-2.09031	-2.09059	-2.09019	0.128688	-0.641915	3.53381	-0.18165	0.855858	NA
SPATA7	ENSG00000042317	8.91681	9.1397	8.993	8.87379	9.05017	8.98094	8.92753	9.07542	511.852	0.0373213	0.130194	0.286659	0.774373	0.902078
MED17	ENSG00000042429	6.81528	6.87669	6.92316	6.83104	6.924	6.71494	6.68877	7.11313	117.237	0.018877	0.204352	0.092375	0.9264	0.971237
RETSAT	ENSG00000042445	9.358	9.5747	10.114	10.1799	9.72235	9.70521	10.1882	10.3124	998.185	0.228005	0.327596	0.695994	0.486432	0.730895
CAPG	ENSG00000042493	8.33423	8.59678	8.35291	8.87124	8.43803	8.47412	8.51328	8.67267	375.242	-0.0503574	0.213023	-0.236394	0.813127	0.922665
AP2S1	ENSG00000042753	9.89512	10.2903	10.0089	10.0369	9.76455	9.89226	9.85228	9.84857	999.596	-0.336317	0.14742	-2.28135	0.0225278	0.137417
USH2A	ENSG00000042781	7.08756	7.78375	7.08245	7.24123	7.84713	7.98284	6.97334	8.50486	216.564	0.957194	0.452517	2.11527	0.034407	0.177399
ZPBP	ENSG00000042813	2.61471	2.71071	2.69194	2.51589	2.79711	2.85543	2.61726	2.62745	6.54606	0.522208	0.614393	0.849958	0.395348	NA
TG	ENSG00000042832	3.27806	3.71823	3.62394	3.9571	3.34516	3.61294	3.95077	3.8112	13.4171	0.106802	0.670676	0.159245	0.873476	0.949285
ADAM28	ENSG00000042980	6.08377	6.45365	6.27391	6.60892	6.45798	5.77872	6.51103	7.48647	100.073	0.60733	0.522458	1.16245	0.245054	0.519423
BARX2	ENSG00000043039	5.45881	4.80722	5.08572	6.81053	4.85348	4.54144	4.48902	6.04943	56.3407	-1.17859	0.874905	-1.34711	0.177944	0.43985
DCUN1D1	ENSG00000043093	9.64908	9.41148	9.56901	9.63322	9.42252	9.47419	9.51525	9.47837	736.231	-0.144501	0.114147	-1.26591	0.205545	0.474836
JADE2	ENSG00000043143	11.1598	11.1825	11.4318	11.0861	11.2682	11.1266	11.3717	11.2125	2416.13	0.0371631	0.14881	0.249736	0.802792	0.917714
ZIC2	ENSG00000043355	-0.697363	-0.643285	-0.749891	-0.700346	-0.748934	-0.695387	-0.74964	-0.749204	0.620588	-1.66044	2.04006	-0.813915	0.415694	NA
LCP2	ENSG00000043462	6.69495	6.66673	6.62244	6.78495	5.98527	5.77805	6.41495	6.28697	89.8288	-0.964183	0.278289	-3.46468	0.000530868	0.01294
TRIT1	ENSG00000043514	8.65706	8.57321	8.66312	8.83898	8.4803	8.45997	8.6286	8.58001	393.125	-0.225799	0.135651	-1.66457	0.0959993	0.314322
ADRB1	ENSG00000043591	5.43099	6.67558	5.4225	5.35985	5.91053	6.02429	6.09543	5.85041	64.8168	0.138281	0.571831	0.241821	0.808919	0.92084
GUCA2B	ENSG00000044012	2.0876	1.8375	1.99073	1.9824	2.0576	1.94842	1.94413	2.57946	4.66339	1.34462	1.0571	1.27199	0.203378	NA
CUL7	ENSG00000044090	11.1474	11.2097	11.1806	10.8112	11.3214	11.2343	11.2416	11.1939	2320.52	0.220621	0.152807	1.44379	0.148798	0.399724
CTNNA1	ENSG00000044115	13.0599	13.1206	12.9588	13.3338	12.7869	12.942	12.8296	12.8965	8247.57	-0.381571	0.140678	-2.71237	0.00668035	0.0661047
PHKA2	ENSG00000044446	10.4156	10.4337	10.5264	10.2161	10.6092	10.3296	10.3809	10.4768	1381.49	0.0747842	0.147676	0.506406	0.612572	0.814843
CNTLN	ENSG00000044459	8.04674	7.83741	8.02644	7.77994	7.74531	7.89147	7.88932	7.67882	234.345	-0.194201	0.163292	-1.18929	0.234326	0.508281
EPHA3	ENSG00000044524	6.76779	7.66635	7.33859	6.83428	6.90398	7.56863	7.23441	6.805	149.738	-0.0724156	0.393433	-0.184061	0.853966	0.942216
HSPA5	ENSG00000044574	15.0056	14.5403	14.3407	15.2704	14.2346	14.1271	14.1732	14.4066	25183.8	-0.885248	0.281012	-3.15022	0.00163149	0.0275797
DSG2	ENSG00000046604	11.9407	11.8979	11.5318	12.4211	11.7351	11.6309	11.3745	12.1183	3819.5	-0.358384	0.307856	-1.16413	0.244371	0.51882
GEMIN8	ENSG00000046647	8.36242	8.43828	8.29489	8.35624	8.26324	8.22593	8.40837	8.26378	321.838	-0.109241	0.120196	-0.908857	0.363426	0.637803
OFD1	ENSG00000046651	9.87507	9.70856	9.71216	9.81824	9.80599	9.74614	9.76307	9.78404	878.291	-0.00891542	0.0975365	-0.091406	0.92717	0.971343
GPM6B	ENSG00000046653	6.16549	6.33226	6.50838	6.53824	6.55123	8.11539	6.50128	6.73579	127.736	1.32946	0.532663	2.49587	0.0125649	0.0974498
PREX2	ENSG00000046889	6.44973	6.44363	6.0468	6.54165	5.94966	6.09138	5.72805	6.32235	76.3049	-0.615493	0.303676	-2.02681	0.0426822	0.199707
WDR37	ENSG00000047056	10.0396	9.96045	10.0946	10.0181	10.0521	9.98941	10.0234	9.96924	1037.96	-0.0302533	0.0855387	-0.353679	0.723579	0.877601
YTHDC2	ENSG00000047188	10.167	10.2294	10.3444	10.167	10.4408	10.3026	10.3962	10.3878	1270.31	0.227254	0.10367	2.19209	0.0283727	0.159013
CTPS2	ENSG00000047230	9.15132	9.2118	9.0815	9.04818	9.20127	9.12784	9.19148	9.20193	569.741	0.0848647	0.100422	0.845084	0.398064	0.666311
ATP6V1H	ENSG00000047249	10.7671	10.7949	10.9277	10.7822	10.9092	10.8869	10.9182	10.8362	1852.56	0.100313	0.0906977	1.10602	0.268719	0.543903
POLR2B	ENSG00000047315	12.1433	12.056	11.9999	12.0875	11.919	11.9278	11.9627	11.9074	4110.02	-0.210147	0.076599	-2.74348	0.00607925	0.0621886
FAM214A	ENSG00000047346	10.4355	10.4578	10.7215	10.4823	10.6504	10.6942	10.7561	10.6613	1570.37	0.236707	0.126814	1.86657	0.0619612	0.246777
ARAP2	ENSG00000047365	7.18868	6.72159	6.49508	7.7147	6.65357	6.72954	6.32646	7.36967	133.044	-0.477877	0.481979	-0.991488	0.321447	0.598442
TPR	ENSG00000047410	11.689	11.8278	11.7316	11.6951	11.8042	11.7513	11.8501	11.711	3467.78	0.063245	0.09163	0.690222	0.490055	0.734097
CP	ENSG00000047457	10.0647	7.40969	8.6541	9.87908	8.0303	7.20732	7.95341	8.42514	556.112	-2.09603	0.842316	-2.48842	0.0128313	0.0985948
KIAA0556	ENSG00000047578	9.86179	9.99447	10.2464	9.93851	10.145	10.0746	10.1896	10.1552	1086.92	0.180263	0.147296	1.22381	0.221024	0.493184
DTNBP1	ENSG00000047579	8.90759	8.41866	8.70258	8.83518	8.63341	8.39368	8.61677	8.48325	400.463	-0.299042	0.192632	-1.5524	0.120567	0.354289
XK	ENSG00000047597	7.42287	7.08787	6.99438	7.15337	7.29261	7.04407	7.1213	6.8756	141.394	-0.13626	0.224323	-0.607427	0.543567	0.772229
ANO2	ENSG00000047617	3.03227	2.95161	2.69383	3.12255	2.46096	2.61417	2.55907	2.83838	7.43566	-1.79921	0.80567	-2.23319	0.0255364	NA
C12orf4	ENSG00000047621	8.94663	8.70867	8.78926	8.95913	8.54632	8.81497	8.80798	8.66664	443.055	-0.214339	0.154514	-1.38718	0.165385	0.422359
SCML1	ENSG00000047634	7.74341	7.53248	7.47579	7.78392	7.35702	7.54742	7.64937	7.58383	193.525	-0.162584	0.181699	-0.894801	0.370894	0.643715
WWC3	ENSG00000047644	9.91644	10.2816	10.1859	9.9004	10.3996	10.2852	10.1054	10.2219	1160.38	0.257837	0.17681	1.45827	0.144765	0.393535
ARHGAP6	ENSG00000047648	6.04282	5.89493	5.69829	6.14888	5.40224	5.60624	5.43098	5.59946	55.218	-0.867157	0.264384	-3.27991	0.00103841	0.0206068
FAM184B	ENSG00000047662	2.79044	2.94974	3.13884	3.04607	3.09118	3.66758	3.18487	3.30736	9.66024	1.50104	0.681467	2.20266	0.027619	0.15616
MAP4	ENSG00000047849	12.2384	12.4158	12.3004	12.5368	12.1768	12.2703	12.2479	12.1822	5060.73	-0.231919	0.121656	-1.90635	0.0566047	0.233573
GOPC	ENSG00000047932	10.7218	10.7777	10.7775	10.5571	10.7889	10.8413	10.8504	10.7965	1744.69	0.158396	0.105502	1.50137	0.133261	0.374333
ROS1	ENSG00000047936	1.44151	1.50041	1.44027	1.38307	1.55646	1.55042	1.54576	1.93074	3.1953	2.4596	1.11047	2.21493	0.0267651	NA
USP28	ENSG00000048028	8.58367	8.76191	8.75873	8.60535	8.87347	8.73309	8.72992	8.76804	425.21	0.147948	0.123107	1.20179	0.229447	0.502039
HDAC9	ENSG00000048052	10.7154	10.1388	10.4655	10.4542	10.5343	10.2797	10.4269	10.2409	1376.33	-0.125891	0.199297	-0.631675	0.527599	0.760972
TSPAN17	ENSG00000048140	10.4218	10.4777	10.3131	10.4957	10.4292	10.4539	10.3075	10.5907	1390.46	0.0304441	0.126439	0.24078	0.809725	0.921126
NOP16	ENSG00000048162	8.01738	7.96145	7.41988	8.24262	7.71633	7.70744	7.56458	7.64883	227.723	-0.452169	0.260693	-1.73449	0.0828311	0.289381
CC2D2A	ENSG00000048342	8.83462	8.80571	9.10918	8.63151	8.9888	8.88775	9.16941	8.93487	490.464	0.213842	0.187132	1.14273	0.253151	0.527806
RRM2B	ENSG00000048392	11.802	11.6552	11.5795	11.5979	11.6558	11.6842	11.6035	11.5428	3200.32	-0.0576349	0.110314	-0.522463	0.601348	0.808097
ZNF800	ENSG00000048405	9.83007	9.62054	9.77778	9.91925	9.56267	9.60195	9.73887	9.51602	836.359	-0.275049	0.138355	-1.98799	0.046813	0.209631
TNFRSF17	ENSG00000048462	0.2613	0.157256	0.398614	0.154944	0.157828	0.212478	0.262307	0.15729	1.21807	-1.16344	1.90365	-0.611164	0.541091	NA
SNX29	ENSG00000048471	11.1577	11.4481	11.448	10.9571	11.4679	11.287	11.3592	11.402	2580.46	0.15976	0.186432	0.856934	0.391481	0.661453
LMO3	ENSG00000048540	7.81091	8.06435	7.65092	7.49546	7.533	7.58838	7.75465	7.23248	205.039	-0.367284	0.253627	-1.44813	0.147581	0.397672
MRPS10	ENSG00000048544	9.76342	9.70356	9.70249	9.98308	9.70701	9.82253	9.61796	9.73513	868.065	-0.10629	0.138749	-0.76606	0.443641	0.699596
GUCA1A	ENSG00000048545	-1.04189	-0.933074	-1.04207	-1.04249	-1.03963	-0.933983	-1.04158	-1.04037	0.511845	0.0378444	3.30054	0.0114661	0.990852	NA
RSF1	ENSG00000048649	11.543	11.617	11.7275	11.3313	11.7233	11.6087	11.6966	11.5907	3134.59	0.135067	0.14527	0.929763	0.352494	0.627812
VPS13D	ENSG00000048707	11.3177	11.4773	11.5267	11.338	11.5338	11.3455	11.3732	11.4553	2750.44	0.0159974	0.119304	0.134089	0.893332	0.95854
CELF2	ENSG00000048740	8.90435	9.38982	9.53804	9.22953	9.06813	9.44315	9.58387	9.09308	637.568	0.0447803	0.259074	0.172848	0.862771	0.945467
FAM120A	ENSG00000048828	12.4774	12.6333	12.6072	12.4029	12.5997	12.6388	12.6431	12.5499	6094.76	0.108512	0.108013	1.00462	0.315079	0.591628
R3HDM1	ENSG00000048991	9.85238	9.92016	10.0318	9.88917	10.0273	10.0421	10.0529	10.0549	1015.37	0.176501	0.0924625	1.90889	0.0562764	0.232768
COL9A2	ENSG00000049089	8.90348	9.19733	9.20426	8.38727	9.87176	9.81799	9.88309	9.50672	722.731	1.20877	0.287814	4.19981	2.67139e-05	0.00143446
KITLG	ENSG00000049130	9.36354	9.30411	9.06893	9.80432	8.58969	8.99585	8.96214	8.95561	592.869	-0.795571	0.254534	-3.1256	0.00177445	0.0294511
ERCC8	ENSG00000049167	7.56555	7.42539	7.60524	7.31887	7.34184	7.42071	7.79059	7.38806	180.897	0.0265113	0.212897	0.124527	0.900898	0.962366
ADAMTS6	ENSG00000049192	5.95686	6.66329	5.75733	5.79041	5.88749	6.20473	5.88848	5.86709	67.5434	-0.251774	0.393853	-0.639258	0.522655	0.756644
H6PD	ENSG00000049239	10.2789	10.186	10.2583	10.2355	10.2623	10.3031	10.2471	10.3862	1236.22	0.0897508	0.088023	1.01963	0.307904	0.584597
VAMP3	ENSG00000049245	11.3609	11.2852	11.4031	11.3201	11.2045	11.221	11.5341	11.1469	2554.08	-0.0816028	0.149501	-0.545833	0.58518	0.798639
PER3	ENSG00000049246	10.4514	10.6969	10.8419	10.0498	10.3954	10.3687	10.6325	10.3922	1461.05	-0.141418	0.248298	-0.569552	0.568981	0.789386
UTS2	ENSG00000049247	2.03692	2.69098	2.20333	2.03099	2.22178	3.03967	2.15427	2.10324	6.24293	0.924658	1.45952	0.633537	0.526383	NA
TNFRSF9	ENSG00000049249	4.22998	4.64341	4.22328	5.10794	4.53615	4.40408	4.38782	5.06484	25.9812	0.0498767	0.590816	0.0844199	0.932723	0.974365
EPN3	ENSG00000049283	5.34211	5.2708	5.91377	6.3812	5.65635	5.06592	5.3083	7.01816	68.8433	0.409179	0.740474	0.552591	0.580544	0.796557
LTBP1	ENSG00000049323	9.67846	10.8597	10.0366	10.4264	9.58278	10.4755	9.9695	9.97175	1207.5	-0.427166	0.384631	-1.11059	0.266747	0.542497
RCN1	ENSG00000049449	10.0235	9.97531	9.67015	10.0723	9.78516	9.98068	9.87224	9.8318	963.441	-0.112822	0.159222	-0.70858	0.478585	0.725709
ELN	ENSG00000049540	5.57805	5.15032	5.18955	5.414	5.42098	5.69099	5.33674	5.701	44.3803	0.41194	0.313055	1.31587	0.188217	0.453155
RFC2	ENSG00000049541	8.3835	8.16591	8.07497	8.51054	7.92172	8.12843	8.05417	7.93493	288.787	-0.439647	0.187277	-2.34758	0.018896	0.123792
ARID1B	ENSG00000049618	11.4295	11.4958	11.5319	11.3614	11.5469	11.4421	11.4136	11.4378	2816.5	0.00707626	0.0965686	0.0732771	0.941586	0.978134
CLPTM1L	ENSG00000049656	11.4184	11.4701	11.3462	11.5361	11.4332	11.4276	11.3853	11.488	2778.69	-0.0158778	0.0935671	-0.169694	0.865251	0.946134
NEDD4L	ENSG00000049759	10.5329	10.2898	10.2613	10.5792	10.3947	10.2698	10.1925	10.3748	1326.09	-0.16828	0.153147	-1.09882	0.271848	0.546961
FOXP3	ENSG00000049768	3.29771	3.24208	3.25685	3.16657	3.46493	3.31297	3.55286	3.11921	10.1185	0.541074	0.520756	1.03901	0.298798	0.577258
PPP1R3F	ENSG00000049769	9.00484	9.13868	9.08562	8.67211	9.28282	9.05685	9.05008	9.13002	537.496	0.217459	0.184678	1.1775	0.238996	0.513335
HEXB	ENSG00000049860	12.0639	12.1113	12.2563	11.9842	12.1979	12.2441	12.356	12.3251	4711.62	0.254578	0.119895	2.12334	0.033725	0.175618
PTCD2	ENSG00000049883	8.34431	8.26197	8.48081	8.29105	8.39946	8.44013	8.42635	8.3231	331.893	0.0772717	0.124402	0.621145	0.534504	0.766062
NEXMIF	ENSG00000050030	9.59462	9.70169	10.186	9.36854	9.91858	9.8759	10.0834	9.7909	926.137	0.247607	0.258229	0.958867	0.337626	0.614682
JKAMP	ENSG00000050130	10.7569	10.7106	10.7241	10.5942	10.7595	10.7936	10.8549	10.7874	1723.34	0.149463	0.0900207	1.66032	0.0968507	0.316089
DKK3	ENSG00000050165	9.46276	10.5025	9.63277	9.83946	9.57739	11.5612	9.93482	10.2414	1378.3	0.978384	0.703702	1.39034	0.164426	0.420909
ARHGEF5	ENSG00000050327	7.64821	7.98856	7.80075	7.94371	7.52442	8.02309	7.71233	7.68458	224.54	-0.159566	0.214054	-0.745447	0.456002	0.709666
NFE2L3	ENSG00000050344	7.35355	7.13138	7.15239	8.14049	7.37214	7.313	7.0006	7.67313	179.183	-0.260817	0.390001	-0.66876	0.503648	0.745506
MCUR1	ENSG00000050393	10.256	9.94135	10.0212	9.97589	10.1279	10.0194	10.2061	9.81127	1065.55	-0.007023	0.173605	-0.0404538	0.967731	0.989365
LIMA1	ENSG00000050405	10.9541	11.2022	10.9225	11.0358	10.9609	11.1333	11.0881	11.0773	2123.64	0.0480054	0.127173	0.37748	0.705817	0.867751
LETMD1	ENSG00000050426	9.90462	9.76317	10.1597	9.81061	9.9127	9.79991	10.0059	9.87874	965.07	-0.0277832	0.160692	-0.172897	0.862732	0.945467
SLC4A8	ENSG00000050438	11.0662	11.1169	11.3851	10.7373	11.1977	10.8156	11.1138	11.1281	2186.63	-0.0394124	0.220566	-0.178687	0.858183	0.943694
LAMC3	ENSG00000050555	9.47784	10.5005	9.88036	10.2162	9.53593	10.1216	9.67174	10.395	1070.25	-0.143237	0.367871	-0.389367	0.697005	0.86335
PTGER3	ENSG00000050628	9.11353	9.5078	9.27529	8.89181	10.2794	9.65144	9.74932	9.73147	796.549	0.98621	0.269943	3.6534	0.000258793	0.00772024
TNIP3	ENSG00000050730	0.414974	0.469856	0.36222	0.36116	0.419766	0.564098	0.465968	0.418181	1.39615	1.46176	1.41012	1.03662	0.299912	NA
MAPK9	ENSG00000050748	10.8817	10.8805	10.6861	10.6832	10.9437	10.9748	10.8292	10.7916	1833.91	0.147455	0.126191	1.1685	0.242603	0.517431
COL23A1	ENSG00000050767	1.84018	1.79475	1.88603	2.11867	1.85052	1.89482	1.98058	2.07521	3.92499	0.285059	0.86482	0.329617	0.74169	NA
BCAR1	ENSG00000050820	11.6737	11.6654	11.5881	11.7847	11.4834	11.5623	11.5254	11.6485	3151.7	-0.181444	0.103355	-1.75554	0.0791671	0.282065
FAM160A2	ENSG00000051009	9.28472	9.41424	9.45721	9.42488	9.54412	9.5524	9.56705	9.62431	719.391	0.261488	0.0982788	2.66068	0.00779833	0.0726769
HERPUD1	ENSG00000051108	12.0733	11.4808	11.7708	12.4985	11.5567	11.5633	11.8259	11.5957	3745.14	-0.553282	0.291975	-1.89497	0.058097	0.237287
HOMER3	ENSG00000051128	6.69669	7.26461	6.81408	7.29464	6.53183	7.07918	6.89588	6.98439	127.252	-0.261105	0.304736	-0.856824	0.391542	0.661453
RAD51	ENSG00000051180	0.356849	0.412225	0.457636	0.453129	0.413903	0.462807	0.357085	0.513105	1.37074	0.36125	1.35474	0.266657	0.789733	NA
POLQ	ENSG00000051341	3.48421	4.48873	3.71891	3.62667	3.75786	4.25651	3.86483	4.00771	16.5538	0.235999	0.710095	0.332348	0.739627	0.886285
PIK3CB	ENSG00000051382	10.1189	10.141	10.16	10.2454	10.0971	10.145	10.169	10.1992	1144.68	-0.0211981	0.0867232	-0.244434	0.806895	0.919893
CYBA	ENSG00000051523	8.65324	8.92315	9.11228	9.31278	8.84799	8.73235	8.96612	9.63544	544.722	0.118579	0.330332	0.358968	0.719619	0.875347
THOC3	ENSG00000051596	6.65336	7.21115	6.54467	6.71614	6.76518	7.01619	6.47985	6.51578	110.313	-0.163084	0.316699	-0.514951	0.606587	0.811345
HEBP2	ENSG00000051620	10.4158	10.4271	10.4547	10.5362	10.2837	10.4153	10.2824	10.3183	1347.82	-0.197023	0.0926082	-2.12748	0.0333798	0.174662
MPHOSPH9	ENSG00000051825	9.52754	9.46106	9.61528	9.22567	9.64893	9.57427	9.61972	9.48118	739.171	0.173516	0.15231	1.13923	0.254606	0.529485
PLEKHA5	ENSG00000052126	9.63843	9.53365	9.71602	9.67458	9.43256	9.71295	9.70384	9.70472	801.024	0.0029397	0.136873	0.0214776	0.982865	0.993576
PRSS8	ENSG00000052344	8.08328	7.39141	7.83028	9.07946	7.6981	6.91009	6.987	8.65158	292.206	-0.722414	0.809508	-0.892412	0.372172	0.644263
SIKE1	ENSG00000052723	10.0042	10.0526	9.9581	9.98384	9.98975	10.048	9.94683	9.91895	1016.29	-0.0343529	0.087085	-0.394475	0.69323	0.861895
RRP12	ENSG00000052749	10.1635	10.0606	9.81915	10.4214	9.96639	9.9211	9.76102	9.87054	1042.95	-0.377448	0.196261	-1.92319	0.0544565	0.228345
FNIP2	ENSG00000052795	12.004	11.6805	11.4891	11.9928	11.4085	11.4918	11.444	11.3049	3202.54	-0.58264	0.189913	-3.06793	0.00215544	0.0331244
MSMO1	ENSG00000052802	11.1809	10.5873	10.5886	11.0247	11.4534	10.9987	11.2229	11.0943	2149.69	0.481468	0.249588	1.92905	0.0537244	0.226576
TTC17	ENSG00000052841	11.1156	11.1039	11.3999	11.2094	11.2168	11.3164	11.4232	11.1889	2444.78	0.112385	0.143917	0.780901	0.434861	0.693143
ALX4	ENSG00000052850	0.985031	1.14097	1.13199	1.21023	0.98773	1.03983	1.0377	1.23233	2.21187	-0.560248	1.2848	-0.43606	0.662793	NA
FSTL4	ENSG00000053108	10.7408	10.3191	10.0233	9.68916	10.7606	10.1339	10.1281	9.82001	1255.02	0.00800424	0.373151	0.0214504	0.982886	0.993576
FOXN3	ENSG00000053254	10.2409	10.3753	10.2784	10.2152	10.4452	10.4735	10.4198	10.3702	1312.2	0.220182	0.0925693	2.37856	0.0173802	0.118027
METTL24	ENSG00000053328	5.33649	4.99241	5.27749	4.7278	5.44329	5.09423	5.42136	5.51236	38.9871	0.57216	0.375399	1.52414	0.127475	0.36639
AKR7A2	ENSG00000053371	10.1504	10.2601	10.5132	9.9916	10.2991	10.2334	10.3477	10.3502	1245.01	0.0932817	0.176174	0.529485	0.596469	0.805632
MRTO4	ENSG00000053372	9.68619	9.53229	9.40354	9.89605	9.06724	9.24158	9.19826	9.26574	703.653	-0.670947	0.179727	-3.73315	0.000189101	0.00616545
NNAT	ENSG00000053438	4.67547	4.7296	4.37821	4.63592	4.45592	4.76386	4.33403	4.61959	24.2738	-0.143998	0.371123	-0.388005	0.698012	0.863973
USE1	ENSG00000053501	8.40687	8.29838	8.52393	8.53243	8.40113	8.29719	8.35101	8.26192	335.596	-0.178489	0.13158	-1.3565	0.174939	0.435012
MCF2L2	ENSG00000053524	9.20092	9.20861	9.45602	8.96902	9.71799	9.5524	9.73199	9.68288	717.194	0.673944	0.173933	3.87474	0.00010674	0.00400153
NRIP2	ENSG00000053702	5.92207	5.62113	6.23427	5.82114	6.03604	6.14152	6.03888	6.02691	64.3067	0.257796	0.273795	0.941563	0.346416	0.622632
LAMA3	ENSG00000053747	9.41657	9.00974	8.61687	10.4198	9.07844	8.87466	8.2359	9.70704	703.845	-0.71024	0.703353	-1.00979	0.312595	0.589531
AP5M1	ENSG00000053770	10.7726	10.8147	10.8376	10.5673	10.8354	10.8041	10.9429	10.8248	1790.68	0.147322	0.122552	1.20212	0.229317	0.501969
ANAPC4	ENSG00000053900	9.16841	8.9326	9.1541	9.07417	9.09682	9.03403	9.12737	8.95067	538.156	-0.048353	0.127602	-0.378937	0.704735	0.867472
KCNQ1	ENSG00000053918	7.07192	6.95716	7.72749	7.68557	6.94111	6.60554	6.67409	8.409	184.34	0.0421412	0.608609	0.0692418	0.944797	0.97994
TRAPPC3	ENSG00000054116	10.2985	10.2151	10.2153	10.3339	10.1879	10.1461	10.18	10.0939	1186.44	-0.169491	0.0882325	-1.92096	0.0547362	0.229202
THRAP3	ENSG00000054118	11.9173	11.7418	11.7069	11.9352	11.7526	11.6536	11.7195	11.7525	3512.74	-0.160689	0.114136	-1.40788	0.159167	0.413659
PHPT1	ENSG00000054148	10.5001	10.4498	10.4822	10.4403	10.4343	10.3647	10.3303	10.4458	1382.23	-0.108737	0.0806451	-1.34835	0.177547	0.439344
ENTPD2	ENSG00000054179	8.31398	8.41766	8.78838	8.31775	8.46211	8.44426	8.80413	8.65666	374.788	0.189518	0.219478	0.863492	0.387867	0.657745
LY75	ENSG00000054219	7.30902	7.68319	6.75666	7.00578	7.51531	7.63886	7.15183	7.5986	169.085	0.397896	0.337216	1.17994	0.238022	0.512148
ARID4B	ENSG00000054267	11.0766	11.0791	11.0474	10.9119	11.1399	11.0721	11.1398	11.1112	2157.67	0.125353	0.0909753	1.37788	0.168241	0.426372
OPN3	ENSG00000054277	5.61549	5.56545	5.46874	6.081	5.23553	5.64719	5.25282	5.65692	49.3117	-0.481757	0.361825	-1.33146	0.183037	0.446036
SDCCAG8	ENSG00000054282	9.81212	9.6573	9.7054	9.6254	9.75583	9.75241	9.76065	9.6813	843.998	0.0531877	0.100177	0.530938	0.595462	0.805106
PTPRN	ENSG00000054356	15.5622	15.8537	15.9321	15.3661	15.9474	15.9028	16.0811	15.8653	58788.5	0.364653	0.200394	1.81968	0.068808	0.262413
HHAT	ENSG00000054392	8.25814	7.77932	8.12733	7.70932	8.29089	8.16555	8.24009	8.01811	274.869	0.295288	0.228025	1.29498	0.195327	0.462167
KIF1B	ENSG00000054523	11.5436	11.6862	11.5802	11.5991	11.7859	11.6676	11.6454	11.7239	3230.89	0.151753	0.0911408	1.66504	0.0959051	0.314126
FOXC1	ENSG00000054598	6.35753	6.5643	5.76171	6.42865	5.69074	5.66228	5.67304	5.72104	68.5893	-1.16885	0.315375	-3.70622	0.000210377	0.00668045
TBC1D22A	ENSG00000054611	10.4427	10.3963	10.5262	10.1642	10.3686	9.98864	10.3237	10.1654	1273.84	-0.248947	0.176844	-1.40772	0.159215	0.413659
SYNE2	ENSG00000054654	12.4808	12.7253	13.172	12.2958	13.08	12.6141	12.9419	12.7855	7194.47	0.217597	0.283825	0.766659	0.443284	0.699348
PLEKHH1	ENSG00000054690	9.0633	9.33365	9.22709	8.93949	9.36787	9.60696	9.18764	9.48947	632.744	0.408051	0.192156	2.12354	0.0337089	0.175585
ATP9A	ENSG00000054793	13.7022	13.8006	13.801	13.5045	13.723	13.4633	13.5221	13.4654	12726.9	-0.233722	0.148263	-1.5764	0.114933	0.345576
SPO11	ENSG00000054796	-2.09044	-2.09001	-2.09056	-2.07488	-2.08977	-2.0901	-2.09035	-2.08999	0.114086	-0.641915	3.53381	-0.18165	0.855858	NA
CBLN4	ENSG00000054803	7.16684	7.03902	7.28801	6.7559	7.25273	7.22857	7.33254	7.19211	144.806	0.283681	0.212485	1.33507	0.181855	0.444491
CHRDL2	ENSG00000054938	3.39186	3.05031	2.81344	3.68346	2.73314	2.77755	2.77084	2.78036	9.35857	-2.50508	0.777623	-3.22146	0.0012754	0.0235678
FAM168A	ENSG00000054965	11.0326	11.2096	11.2725	10.9647	11.2244	11.3104	11.3377	11.2311	2365.11	0.220175	0.132905	1.65663	0.0975944	0.316995
RELT	ENSG00000054967	7.39669	7.49762	7.06367	7.32749	7.59371	8.07933	7.37969	7.5926	187.301	0.57372	0.270825	2.11842	0.0341395	0.176823
GALC	ENSG00000054983	10.453	10.4018	10.5528	10.1748	10.4065	10.5179	10.7396	10.3009	1409.08	0.148251	0.186982	0.792859	0.42786	0.688744
NOP58	ENSG00000055044	10.7818	10.5463	10.4041	10.7571	10.3556	10.3973	10.2874	10.3817	1458.5	-0.408167	0.150145	-2.71849	0.00655812	0.0652845
SZRD1	ENSG00000055070	11.4527	11.715	11.5508	11.6323	11.4975	11.6212	11.5054	11.5859	3049.66	-0.0560167	0.115333	-0.485695	0.627183	0.824134
KCNH2	ENSG00000055118	12.1788	12.1804	12.4219	11.8683	12.3683	12.238	12.3519	12.4319	4952.73	0.248339	0.179994	1.37971	0.167677	0.425472
CUL1	ENSG00000055130	10.5049	10.4079	10.3717	10.5427	10.3739	10.3253	10.3843	10.2555	1351.94	-0.182139	0.101659	-1.79167	0.0731854	0.271688
FAM114A2	ENSG00000055147	9.71405	9.58541	9.67861	9.65062	9.55991	9.49363	9.70074	9.46484	782.107	-0.14843	0.116743	-1.27142	0.203579	0.472808
CYFIP2	ENSG00000055163	11.0529	11.2232	11.2032	10.8675	11.3403	11.2294	11.2318	11.2664	2334.81	0.252728	0.142241	1.77675	0.0756093	0.276989
TAB2	ENSG00000055208	11.1323	11.1104	11.2422	11.2234	11.0807	11.1437	11.3163	11.0649	2302.26	-0.0328988	0.119613	-0.275044	0.783282	0.907212
GINM1	ENSG00000055211	10.3538	10.185	10.3018	10.4366	10.3536	10.2563	10.4166	10.4	1298.09	0.0519911	0.11796	0.440753	0.659392	0.843045
EIF2AK2	ENSG00000055332	11.1188	11.1451	11.1184	10.9953	11.2625	11.1083	11.1488	11.0921	2236.27	0.0868913	0.101035	0.860013	0.389782	0.659767
USP36	ENSG00000055483	10.3752	10.3209	10.3636	10.5729	10.2689	10.3724	10.3371	10.3547	1328.42	-0.1162	0.11497	-1.0107	0.31216	0.589424
KMT2C	ENSG00000055609	11.9322	12.1342	12.1861	11.9125	12.1599	12.0061	11.9839	11.9695	4218.34	-0.022321	0.1371	-0.162809	0.870669	0.948409
MCOLN3	ENSG00000055732	9.75754	9.74786	9.82336	8.83194	10.0692	10.0135	10.0563	9.40381	892.677	0.459779	0.348874	1.3179	0.187539	0.452357
CCDC85A	ENSG00000055813	5.77143	5.86536	5.55342	5.95988	5.60485	5.81704	5.77987	6.04629	56.5213	0.0492857	0.274733	0.179395	0.857628	0.943557
PUM2	ENSG00000055917	11.7555	11.8002	11.8772	11.7596	11.8952	11.7721	11.9226	11.7994	3628.86	0.0730819	0.0937521	0.779523	0.435671	0.693462
MRPL43	ENSG00000055950	9.40379	9.43238	9.41682	9.47449	9.26741	9.41711	9.36506	9.37403	673.741	-0.11208	0.0924807	-1.21192	0.225541	0.497488
ITIH4	ENSG00000055955	2.76703	2.86536	3.12195	2.66474	3.13089	2.77737	2.89242	2.73521	7.64675	0.12764	0.698267	0.182795	0.854959	NA
ITIH1	ENSG00000055957	1.89083	1.70149	1.74668	1.91916	1.70421	1.75386	1.69751	2.21691	3.84896	0.386257	1.07147	0.360494	0.718478	NA
HPF1	ENSG00000056050	9.1364	9.01515	8.95822	8.96817	8.97516	8.9266	8.84964	8.82252	498.798	-0.191578	0.116055	-1.65075	0.0987893	0.318769
ZFR	ENSG00000056097	12.1002	12.0452	12.0808	11.9978	11.9848	11.8789	11.9925	11.9298	4108.53	-0.159908	0.079625	-2.00826	0.0446152	0.204813
ZNF280C	ENSG00000056277	7.36682	7.1339	7.29128	7.16876	7.24797	7.33246	7.12879	6.98781	148.818	-0.101983	0.182996	-0.557297	0.577325	0.794545
NPFFR2	ENSG00000056291	2.80886	3.1218	2.68833	2.3521	2.47828	2.82354	2.69571	2.4202	7.03385	-0.824563	1.04679	-0.787709	0.430867	NA
PHF21B	ENSG00000056487	7.73134	7.75488	7.89	7.50356	7.86193	7.77473	7.78337	7.91152	220.786	0.167078	0.165361	1.01038	0.312314	0.589528
TRAF1	ENSG00000056558	8.01926	7.75961	7.43656	9.05531	7.83033	7.86018	7.23899	7.70586	270.209	-0.865776	0.479678	-1.80491	0.0710889	0.267558
RC3H2	ENSG00000056586	11.0646	11.1091	11.1458	11.0495	11.1563	11.1603	11.1778	11.096	2227.52	0.0811005	0.0744136	1.08986	0.275774	0.551277
IL17RB	ENSG00000056736	9.53148	9.607	9.52909	10.1184	9.43772	9.89127	9.62709	9.53368	827.514	-0.133864	0.246737	-0.54254	0.587447	0.799884
TRAF3IP2	ENSG00000056972	9.64383	9.54711	9.6923	9.89579	9.52196	9.44878	9.62494	9.67195	798.897	-0.196612	0.150571	-1.30578	0.191628	0.457925
GYG2	ENSG00000056998	9.12698	9.22864	8.91757	8.64899	8.79319	8.81389	8.66882	8.93109	483.428	-0.296126	0.208537	-1.42002	0.155602	0.408311
DCBLD2	ENSG00000057019	9.90431	10.0717	9.72342	10.0542	9.65262	10.2066	9.84564	9.84218	977.772	-0.0612798	0.208579	-0.293797	0.768913	0.89999
SERPINB3	ENSG00000057149	-1.38398	-1.38278	-1.38431	-1.38545	-1.33789	-1.38303	-1.33948	-1.33849	0.384669	2.1095	2.63907	0.799336	0.424096	NA
SOAT1	ENSG00000057252	11.2186	11.2511	11.4352	11.2655	11.4602	11.2976	11.5747	11.5258	2683.03	0.25518	0.131768	1.93658	0.0527963	0.224338
PKP2	ENSG00000057294	9.7187	9.74238	10.1065	9.72253	9.9695	10.0609	10.248	10.0611	1008.3	0.376392	0.177207	2.12402	0.0336682	0.175511
MSH4	ENSG00000057468	1.38674	1.07554	1.07062	1.25088	1.07764	1.07472	1.07247	1.07567	2.30625	-1.81483	1.16741	-1.55457	0.120048	NA
F7	ENSG00000057593	6.02228	6.15636	6.28123	5.79397	6.1227	6.01906	6.03104	6.08951	67.6119	-0.0204697	0.240104	-0.0852535	0.93206	0.97419
GDI2	ENSG00000057608	12.6603	12.4996	12.5534	12.5087	12.3948	12.3641	12.4234	12.2559	5660.16	-0.287182	0.100412	-2.86004	0.00423588	0.0497968
PRDM1	ENSG00000057657	8.53345	8.55261	8.47116	9.16366	7.4874	7.97491	7.8489	8.28525	349.814	-1.19781	0.323365	-3.70421	0.000212049	0.00669449
ATG5	ENSG00000057663	9.9041	9.72606	9.79811	9.97705	9.70736	9.69093	9.86276	9.7084	893.737	-0.164883	0.126264	-1.30586	0.191602	0.457922
TMCC3	ENSG00000057704	10.3865	10.4533	10.835	10.469	10.7772	10.6378	11.1441	10.731	1683.21	0.425247	0.218378	1.9473	0.0514984	0.221069
PITHD1	ENSG00000057757	10.5342	10.5367	10.5293	10.5723	10.448	10.5673	10.5881	10.3974	1472.57	-0.059156	0.0980904	-0.603077	0.546457	0.773814
MTA3	ENSG00000057935	10.2662	10.2099	10.4155	10.0796	10.19	10.1403	10.3224	10.2938	1214.8	-0.0151484	0.139698	-0.108437	0.913649	0.966209
USP13	ENSG00000058056	9.76678	10.037	9.93457	9.60855	10.061	10.0332	9.84717	9.89575	963.315	0.169544	0.17003	0.997143	0.318695	0.5956
ATP11B	ENSG00000058063	11.0127	10.9642	11.0247	11.186	11.142	10.9998	11.0838	11.2538	2179.22	0.108117	0.126283	0.856152	0.391914	0.661453
LAMC2	ENSG00000058085	12.445	11.9033	11.5909	13.5693	11.2343	11.3737	11.0111	11.7002	5127.7	-1.86427	0.51395	-3.62734	0.000286353	0.00825901
CDK14	ENSG00000058091	9.94768	10.2228	10.2998	10.0195	9.95734	10.2772	10.2914	10.0764	1136.28	0.0409742	0.178238	0.229885	0.818181	0.925154
SEC61A1	ENSG00000058262	13.4112	13.4634	13.4175	13.4928	13.2496	13.2237	13.3026	13.1894	10453.1	-0.299133	0.0733252	-4.07954	4.51242e-05	0.00211272
PPP1R12A	ENSG00000058272	10.7565	10.8557	10.8619	10.6834	10.7872	10.8478	10.9061	10.7804	1798.82	0.0587336	0.102867	0.570964	0.568024	0.788754
RASGRF1	ENSG00000058335	11.4754	11.5752	11.8914	11.1621	12.0068	11.571	12.0193	11.9566	3468.75	0.505548	0.249397	2.02708	0.0426544	0.199677
CAMK2B	ENSG00000058404	11.615	11.5037	11.6283	11.253	11.6104	11.4257	11.5012	11.5242	2929.47	0.0108746	0.150489	0.0722613	0.942394	0.978574
CROCC	ENSG00000058453	9.26838	9.5439	9.6914	9.34804	9.4283	9.57673	9.556	9.52028	725.319	0.0692274	0.165047	0.419441	0.674894	0.852785
POLR3E	ENSG00000058600	10.0429	10.2075	10.0377	10.0658	10.2056	10.1107	10.1257	10.2067	1119.44	0.107373	0.100714	1.06612	0.286371	0.563938
ATP2B4	ENSG00000058668	11.7433	11.8608	11.7483	11.9341	11.8888	11.8577	11.6366	11.9053	3635.14	0.0038398	0.130887	0.0293367	0.976596	0.991839
ZC3H11A	ENSG00000058673	3.30469	3.13468	3.2296	3.28069	3.40386	3.32049	3.12278	3.32536	9.72827	0.238595	0.487654	0.489271	0.62465	0.82284
RIOK2	ENSG00000058729	9.80912	9.47898	9.64026	9.61149	9.43802	9.51104	9.60592	9.24979	754.347	-0.271791	0.164287	-1.65437	0.0980529	0.317722
YIPF1	ENSG00000058799	9.36884	9.43973	9.40469	9.51336	9.25475	9.36787	9.43408	9.27089	669.158	-0.147566	0.110436	-1.33621	0.18148	0.444143
NDC1	ENSG00000058804	9.09448	9.13242	9.15698	9.29372	9.04487	9.0582	9.20292	9.12347	565.117	-0.0948287	0.117385	-0.807844	0.41918	0.682997
DGKG	ENSG00000058866	7.76312	7.74033	8.09651	7.82854	7.82526	7.86086	8.25413	8.08862	248.119	0.241261	0.212815	1.13367	0.256934	0.531575
FLYWCH1	ENSG00000059122	10.1002	10.1999	10.3021	10.0017	10.2308	10.3765	10.3373	10.1878	1197.7	0.190982	0.135583	1.4086	0.158953	0.413659
UNKL	ENSG00000059145	7.4563	7.68343	7.77774	7.86319	7.5239	7.83906	7.75742	7.83129	212.376	0.0623667	0.195604	0.318841	0.749847	0.891309
TBXAS1	ENSG00000059377	6.36314	6.57324	6.46085	6.72689	6.55061	6.48858	6.64921	7.02996	99.4698	0.276421	0.26233	1.05372	0.292013	0.570002
PARP12	ENSG00000059378	9.43153	9.48975	9.26911	9.48889	9.41173	9.35781	9.1419	9.43757	669.431	-0.120109	0.145542	-0.825254	0.409228	0.675181
ALDH18A1	ENSG00000059573	11.4492	11.4058	11.3506	11.1246	11.4525	11.41	11.4054	11.361	2657.89	0.1002	0.127561	0.785511	0.432154	0.691424
TARBP1	ENSG00000059588	9.38398	9.38717	9.54442	9.09901	9.87238	9.72399	9.74224	9.729	774.784	0.601475	0.162595	3.69922	0.000216265	0.00677246
GATB	ENSG00000059691	8.41695	8.41311	8.58606	8.31986	8.45174	8.25482	8.42496	8.31417	338.791	-0.113664	0.141771	-0.801746	0.4227	0.685499
MXD1	ENSG00000059728	9.51425	9.29845	9.59035	9.79488	9.4679	9.59283	9.51348	9.43297	743.424	-0.0902209	0.172044	-0.524407	0.599996	0.807191
CDK17	ENSG00000059758	9.40508	9.38688	9.38926	9.38775	9.08251	9.21272	9.27533	9.07444	625.149	-0.340681	0.108142	-3.15032	0.0016309	0.0275797
DNAJC25	ENSG00000059769	8.67706	8.2788	8.35219	8.77937	8.42629	8.35299	8.48787	8.42965	359.928	-0.179	0.198597	-0.901325	0.367416	0.640068
SLC2A3	ENSG00000059804	9.13708	8.19868	7.85769	9.04855	8.08052	8.11121	8.00772	8.0825	356.407	-0.938427	0.389467	-2.40951	0.0159738	0.112339
PSD	ENSG00000059915	11.5109	11.5459	11.6049	11.0592	11.6499	11.5861	11.6528	11.6315	2999.38	0.26383	0.184434	1.43048	0.152578	0.404005
CTDP1	ENSG00000060069	9.41857	9.46834	9.4434	9.69814	9.35726	9.26717	9.29486	9.39392	689.106	-0.274626	0.131432	-2.08948	0.0366643	0.183946
YBX3	ENSG00000060138	9.81394	9.63256	9.0517	10.5032	8.65937	9.17293	8.40555	9.25857	768.178	-1.39243	0.434198	-3.2069	0.00134176	0.0243791
STYK1	ENSG00000060140	2.77854	3.07444	2.87666	3.1506	3.27846	3.53894	2.83245	3.57249	9.86816	1.53756	0.82453	1.86478	0.0622129	0.247439
WNK1	ENSG00000060237	12.277	12.5456	12.5861	12.3298	12.6686	12.5544	12.6023	12.4885	5861.37	0.201108	0.14074	1.42894	0.153023	0.404596
RPS17P5	ENSG00000060303	0.0665432	0.222575	0.0662918	0.163215	0.0679843	0.172518	0.0667365	0.173662	1.12653	-0.256285	1.85642	-0.138053	0.890198	NA
CCAR1	ENSG00000060339	10.7816	10.9226	10.8143	10.8906	10.8454	10.7372	10.7844	10.8192	1816.06	-0.0831077	0.0890215	-0.933569	0.350526	0.626364
OGFR	ENSG00000060491	10.142	10.215	10.1291	10.2323	10.0412	10.0363	10.0452	9.99796	1104.73	-0.222595	0.0801315	-2.77787	0.00547171	0.0582151
GNA15	ENSG00000060558	5.41037	5.5526	4.78174	5.05259	5.45507	5.67578	5.0596	5.22894	40.8533	0.290392	0.440879	0.658665	0.510111	0.749712
CREB3L3	ENSG00000060566	-0.547858	-0.492273	-0.495583	-0.403816	-0.546897	-0.547367	-0.494341	-0.547215	0.714324	-1.93739	1.99617	-0.970557	0.331769	NA
PIGV	ENSG00000060642	8.67787	8.71103	8.73607	8.61319	8.84054	8.5831	8.68406	8.68211	414.382	0.0241504	0.124289	0.194309	0.845934	0.938231
PTPRU	ENSG00000060656	10.4384	10.7927	11.4084	10.5273	10.7782	11.2241	11.4381	11.1318	2124.2	0.446682	0.334554	1.33516	0.181825	0.444491
SNRNP40	ENSG00000060688	9.51769	9.42706	9.33022	9.46311	9.34074	9.37099	9.28303	9.28906	667.232	-0.17245	0.102322	-1.68536	0.0919199	0.306741
RIMBP2	ENSG00000060709	11.5623	11.874	11.8654	11.2073	12.1415	12.0682	11.9909	11.9732	3782.65	0.563644	0.226148	2.49237	0.0126894	0.0979578
COL11A1	ENSG00000060718	4.19898	4.94231	3.98243	3.80029	4.44957	5.31572	4.51043	4.25861	25.8732	0.933207	0.760384	1.22728	0.219716	0.491347
QSER1	ENSG00000060749	10.283	10.4201	10.2685	10.2847	10.235	10.2481	10.2513	10.2112	1241.37	-0.117007	0.0879193	-1.33085	0.18324	0.446206
MPC1	ENSG00000060762	9.26079	9.33297	9.19798	9.37848	9.2589	9.28808	9.23248	9.32398	624.378	-0.0276569	0.102873	-0.268847	0.788048	0.909548
ACAA1	ENSG00000060971	9.27125	9.41879	9.31589	9.44157	9.34952	9.27906	9.2032	9.57515	659.511	-0.00524983	0.153485	-0.0342042	0.972714	0.990841
BCAT1	ENSG00000060982	9.29077	8.97712	8.8014	9.38993	8.32523	8.2086	8.16615	8.10972	453.287	-1.42218	0.214496	-6.63036	3.34866e-11	2.3514e-08
HDAC7	ENSG00000061273	9.51871	9.6799	9.26443	9.95974	9.38207	9.50217	9.15642	9.59962	748.067	-0.321879	0.24731	-1.30152	0.193081	0.459959
LZTS1	ENSG00000061337	7.12607	8.34995	8.01029	7.20048	6.81988	6.93293	7.00559	6.6496	183.035	-1.49338	0.408904	-3.65216	0.000260043	0.00774486
PRDM6	ENSG00000061455	3.18488	3.58383	3.93818	3.53887	3.69997	3.89082	3.76241	3.72085	13.3561	0.598426	0.64733	0.924453	0.355251	0.630135
SPAG4	ENSG00000061656	7.83678	7.11004	7.22843	7.71793	7.14888	7.23729	6.9333	7.34294	166.96	-0.548829	0.298038	-1.84148	0.065552	0.254906
NCKAP1	ENSG00000061676	13.3097	13.3163	13.3735	13.246	13.2876	13.3588	13.4338	13.2899	10290.4	0.0466449	0.0889438	0.524431	0.599979	0.807191
MRPS35	ENSG00000061794	10.4049	10.3247	10.3918	10.5008	10.2819	10.2736	10.3764	10.2912	1313.59	-0.14921	0.0948816	-1.57259	0.115814	0.347012
GUCY1B1	ENSG00000061918	10.7971	10.8223	10.6769	10.6026	10.7488	10.6479	10.7408	10.7076	1688.16	-0.0238841	0.108305	-0.220526	0.825462	0.928384
SFSWAP	ENSG00000061936	10.0035	10.1604	10.2222	10.1982	10.2642	10.2484	10.254	10.3143	1187.12	0.179092	0.103942	1.72299	0.0848898	0.293919
TNK2	ENSG00000061938	10.8891	10.9169	11.1583	10.6256	11.2277	11.1026	11.1972	11.0806	2116.58	0.35247	0.175982	2.00288	0.04519	0.206233
MON2	ENSG00000061987	10.9309	11.0414	11.0712	10.8534	11.1491	11.1781	11.1572	11.073	2141.25	0.238607	0.106262	2.24545	0.024739	0.145251
CDH3	ENSG00000062038	7.4352	7.29351	7.34031	8.69428	7.25358	7.24516	7.07229	7.97742	215.973	-0.650983	0.51351	-1.26771	0.2049	0.474524
ARSF	ENSG00000062096	-1.384	-1.38279	-1.38432	-1.38546	-1.38215	-1.33876	-1.38374	-1.29418	0.385062	2.11125	3.41415	0.618382	0.536323	NA
GPBP1	ENSG00000062194	11.2862	11.1964	11.1562	11.2126	11.2357	11.211	11.2612	11.1908	2384.98	0.0163761	0.077456	0.211424	0.832556	0.931898
DGAT2	ENSG00000062282	6.8045	7.30927	7.18971	6.5961	7.61639	7.53814	7.60051	7.34448	161.314	0.839432	0.282984	2.96636	0.00301349	0.0403649
ZNF112	ENSG00000062370	8.01049	7.64164	7.65389	7.76443	7.75627	7.69245	7.87401	7.65762	217.834	-0.0467698	0.179813	-0.260102	0.794785	0.91312
CS	ENSG00000062485	10.8851	11.0041	10.9929	11.1623	10.95	10.9372	10.9546	10.999	2033.33	-0.0810919	0.110572	-0.733388	0.463322	0.714129
LTK	ENSG00000062524	2.63272	3.14206	2.85984	3.02986	2.69711	3.17023	2.86679	3.10884	8.10325	0.203541	0.799718	0.254516	0.799097	NA
MRPS24	ENSG00000062582	2.52472	2.49137	2.33229	2.7356	2.39767	2.93809	2.57033	2.58172	6.31312	0.605268	0.830662	0.728658	0.466211	NA
ELMO2	ENSG00000062598	10.0047	10.3053	10.4406	10.0877	10.4949	10.382	10.6013	10.4617	1324.49	0.390307	0.172089	2.26805	0.0233261	0.140226
WAPL	ENSG00000062650	11.1803	11.0439	11.0519	11.2091	10.9595	10.8566	10.9971	10.9903	2111.27	-0.25264	0.104358	-2.42089	0.0154825	0.110372
VMP1	ENSG00000062716	11.4465	11.3382	10.9415	11.2923	10.9651	11.2115	10.9727	10.9414	2294.73	-0.356881	0.186462	-1.91396	0.0556255	0.231404
APPBP2	ENSG00000062725	10.8683	10.9491	10.9601	10.728	10.9407	10.9145	10.9478	10.8674	1911.36	0.0558181	0.107604	0.518739	0.603943	0.809797
POLD1	ENSG00000062822	8.37352	8.48674	8.35684	8.60448	8.20354	8.25969	8.2556	8.32785	330.711	-0.303425	0.132777	-2.28523	0.0222993	0.136617
SEZ6	ENSG00000063015	10.1897	10.3146	10.344	10.1103	10.2311	10.4078	10.082	10.214	1212.91	-0.00541604	0.145	-0.0373521	0.970204	0.990026
EIF4B	ENSG00000063046	12.66	12.6413	12.9384	12.6637	12.6233	12.5208	12.7593	12.5639	6568.5	-0.164031	0.143949	-1.13951	0.254493	0.529461
SLC6A16	ENSG00000063127	2.74263	2.80186	2.87357	3.01158	2.75946	3.4736	2.83729	3.16101	8.48521	1.06111	0.753866	1.40755	0.159263	0.413667
BICRA	ENSG00000063169	8.99987	8.94917	9.05215	9.09327	8.97286	8.89358	8.89838	8.88075	501.863	-0.171446	0.0999976	-1.7145	0.0864366	0.296965
SPHK2	ENSG00000063176	9.06734	9.45598	9.37527	9.15448	9.55382	9.66914	9.54248	9.59626	701.01	0.473586	0.159514	2.96894	0.00298832	0.0401455
RPL18	ENSG00000063177	12.7881	12.6925	12.7418	12.9781	12.4514	12.2927	12.4743	12.4384	6373.04	-0.568256	0.127308	-4.46364	8.05785e-06	0.000579182
CA11	ENSG00000063180	9.32361	9.44773	9.58181	8.91078	9.881	9.82435	9.84929	9.88301	805.103	0.768635	0.214663	3.58066	0.000342724	0.00931119
ISOC2	ENSG00000063241	9.17123	9.36826	9.11755	9.09318	8.99368	9.17967	9.07156	9.18895	570.257	-0.121932	0.14068	-0.866737	0.386086	0.655883
U2AF2	ENSG00000063244	11.7935	11.713	11.6303	11.8997	11.6811	11.6469	11.6602	11.7231	3381.05	-0.125123	0.110383	-1.13353	0.25699	0.531575
EPN1	ENSG00000063245	11.1298	11.2387	11.1208	11.3829	10.9813	11.0505	11.1179	11.1128	2273.5	-0.229239	0.122415	-1.87264	0.0611179	0.244699
MED29	ENSG00000063322	10.876	10.8084	10.9311	10.8453	10.8661	10.9293	10.9917	10.8643	1899.01	0.0707157	0.0885932	0.798207	0.424751	0.686749
AHRR	ENSG00000063438	8.98233	9.24252	9.20768	9.45718	9.51353	9.73497	9.64376	9.63663	707.251	0.596501	0.173143	3.44513	0.000570795	0.0136222
ZNF275	ENSG00000063587	9.9094	9.93811	9.74324	9.8087	9.80515	9.83832	9.83307	9.6817	906.227	-0.0908178	0.113511	-0.800082	0.423664	0.686137
MTMR1	ENSG00000063601	9.46894	9.59535	9.32053	9.62655	9.46402	9.46933	9.41939	9.57168	723.077	-0.0400562	0.136537	-0.293373	0.769237	0.900197
GPC1	ENSG00000063660	10.1909	10.5301	10.2385	10.8131	10.0087	10.6997	10.0833	10.4124	1372.51	-0.199721	0.286911	-0.696107	0.486362	0.730895
ADCK1	ENSG00000063761	7.51694	7.73282	7.76355	7.40785	7.67408	7.77697	7.73543	7.55181	201.755	0.116106	0.180856	0.641984	0.520884	0.756173
HAGH	ENSG00000063854	10.1905	10.3356	10.5724	9.9893	10.544	10.4707	10.6921	10.4151	1379.62	0.357826	0.202471	1.76729	0.0771791	0.279064
RNF4	ENSG00000063978	10.0759	10.1146	9.91126	10.24	9.85936	9.85537	9.95031	9.86132	1021.14	-0.310161	0.128074	-2.42173	0.015447	0.110277
CASP8	ENSG00000064012	7.72335	7.37593	7.36488	7.92198	7.38425	7.28288	7.18587	7.63608	184.26	-0.378652	0.262976	-1.43987	0.149904	0.400753
LIMCH1	ENSG00000064042	12.8511	12.7301	12.7438	12.64	12.7638	12.8844	12.8665	12.632	6982.22	0.0693103	0.124136	0.558343	0.57661	0.794093
INTS13	ENSG00000064102	9.41495	9.32066	9.25847	9.26171	9.17725	9.2535	9.21837	9.07056	610.119	-0.200694	0.113131	-1.774	0.0760632	0.277571
TM7SF3	ENSG00000064115	10.7881	10.9242	10.9129	10.6981	11.1695	11.2773	11.1327	11.2786	2121.98	0.560782	0.118696	4.72452	2.30655e-06	0.000205418
DLX3	ENSG00000064195	2.29548	2.52885	2.42753	2.28409	2.20396	2.86576	2.29746	2.35403	5.76622	0.435759	0.905172	0.48141	0.630225	NA
SPA17	ENSG00000064199	7.45156	7.20265	7.40848	7.65696	7.39067	7.22465	7.39627	7.19768	166.797	-0.219917	0.195961	-1.12225	0.261757	0.536917
TSPAN32	ENSG00000064201	3.46139	3.65167	3.76562	3.32765	3.52768	3.54787	3.63335	3.65242	12.1201	0.0990267	0.48564	0.20391	0.838424	0.934536
WISP2	ENSG00000064205	1.17577	1.08674	1.12761	1.07454	0.979921	1.03341	1.26478	0.978981	2.20032	-0.603789	1.25284	-0.481937	0.629851	NA
ST3GAL6	ENSG00000064225	9.8812	9.25822	9.60235	9.44135	9.42531	9.24585	9.52013	9.48725	728.073	-0.216458	0.214173	-1.01067	0.312174	0.589424
ATP2C2	ENSG00000064270	4.80548	5.33091	5.79997	4.56896	5.00547	5.56904	5.54503	5.50771	42.4954	0.400012	0.577457	0.692713	0.48849	0.732514
NGFR	ENSG00000064300	6.69536	6.31836	6.52403	6.68884	7.1992	9.79201	8.0754	7.1262	321.254	3.12439	0.860333	3.6316	0.000281666	0.00820157
CDON	ENSG00000064309	9.86361	9.72636	10.0602	9.80676	9.65455	9.72132	9.66104	9.62848	877.883	-0.303725	0.132441	-2.29329	0.0218312	0.134607
TAF2	ENSG00000064313	9.88654	10.0354	9.98106	10.0297	9.93448	9.99276	10.0652	9.92082	1012.02	-0.00713076	0.101091	-0.070538	0.943765	0.97933
HIPK2	ENSG00000064393	12.9192	13.0816	12.9975	12.9039	13.1548	13.0593	12.9267	12.9643	8224.51	0.0761062	0.116335	0.654198	0.512984	0.751473
TNPO3	ENSG00000064419	10.2042	10.3186	10.2261	10.4262	10.2652	10.2565	10.3237	10.1871	1243.02	-0.0565981	0.111929	-0.505662	0.613094	0.815155
BORCS8-MEF2B	ENSG00000064489	-1.02155	-0.965306	-1.02167	-1.0221	-0.909738	-1.02056	-1.02143	-0.965258	0.522553	1.41465	2.53623	0.557776	0.576997	NA
RFXANK	ENSG00000064490	8.28839	8.23019	8.14034	8.34491	8.11722	8.26648	8.25801	8.17268	300.45	-0.0745314	0.127451	-0.584785	0.558693	0.782481
TMEM161A	ENSG00000064545	8.36962	8.43989	8.3502	8.4791	8.1752	8.142	8.28637	8.22156	318.944	-0.313558	0.115102	-2.72419	0.00644604	0.0646623
LPAR2	ENSG00000064547	6.9331	6.46559	6.65404	7.19415	6.67504	6.46714	6.57916	7.18767	113.882	-0.13853	0.352754	-0.39271	0.694534	0.862475
CTSA	ENSG00000064601	11.4727	11.9024	11.757	11.4276	11.954	12.0568	12.0574	11.9899	3722.73	0.523026	0.178723	2.92646	0.00342847	0.0436864
SUGP2	ENSG00000064607	11.0359	11.247	11.2141	10.8879	11.5051	11.3552	11.3856	11.4582	2497.79	0.472221	0.147307	3.2057	0.00134735	0.0243791
SLC12A2	ENSG00000064651	9.98399	10.0517	10.2427	10.4989	9.94909	9.88102	9.77085	10.571	1152.24	-0.179913	0.291011	-0.618233	0.536422	0.76665
SNX24	ENSG00000064652	8.6995	8.63852	8.70951	8.48601	8.76328	8.72695	8.72353	8.70968	412.013	0.143473	0.117284	1.2233	0.221216	0.493251
EYA2	ENSG00000064655	3.43167	3.4891	3.64528	3.7459	3.65042	3.70185	3.78107	4.08979	13.4632	0.799339	0.495617	1.61282	0.106785	0.331333
CNN2	ENSG00000064666	8.10374	8.7075	8.00756	8.92573	7.43182	8.0318	7.89058	7.73884	306.39	-1.09046	0.344767	-3.16289	0.00156211	0.0269708
ABCA7	ENSG00000064687	10.3347	10.7072	10.915	10.4544	11.013	10.816	11.1358	11.2912	1903.22	0.662596	0.231161	2.86638	0.00415197	0.0492224
SNCAIP	ENSG00000064692	4.11503	4.34369	4.49681	4.02284	4.1195	4.53094	4.53387	4.49342	20.8552	0.465924	0.441028	1.05645	0.290762	0.568599
DDX20	ENSG00000064703	8.82675	8.77348	8.57422	8.79216	8.61575	8.5831	8.66526	8.57984	411.042	-0.204515	0.124741	-1.63952	0.101105	0.322072
BTBD1	ENSG00000064726	11.3204	11.3551	11.3641	11.2811	11.3579	11.3542	11.3984	11.2868	2593.5	0.0286193	0.0753471	0.379833	0.70407	0.86726
FAR2	ENSG00000064763	6.978	7.03858	6.93841	6.9206	6.9674	6.85052	6.8162	6.951	122.444	-0.119844	0.151757	-0.789707	0.429699	0.689679
BCAS1	ENSG00000064787	3.23553	3.30083	3.28076	4.0407	4.00306	3.24696	3.42573	4.65315	16.1949	1.34688	0.961058	1.40145	0.161079	0.415898
POU1F1	ENSG00000064835	0.923312	0.92687	1.06355	0.919073	0.981326	0.977302	0.924049	1.07457	2.00342	0.449344	1.06525	0.421821	0.673155	NA
CHI3L2	ENSG00000064886	2.91656	2.88119	2.9131	3.1377	3.07111	3.09944	3.26964	3.67988	9.52339	1.48416	0.662517	2.24018	0.025079	0.146424
SBNO2	ENSG00000064932	11.2352	11.1016	10.8986	11.3421	10.4928	10.6187	10.5718	10.7154	1955.99	-0.814306	0.163673	-4.97519	6.5183e-07	8.04085e-05
PMS1	ENSG00000064933	8.96849	8.83471	8.60447	8.67972	8.82086	8.96978	8.85592	8.81695	454.588	0.131655	0.155615	0.846032	0.397535	0.666036
HMG20B	ENSG00000064961	9.79252	10.0148	9.86073	10.0198	9.67939	9.96451	9.72804	9.86832	939.421	-0.163758	0.146111	-1.12078	0.262382	0.537633
CALCRL	ENSG00000064989	7.80318	7.86295	7.49814	8.26173	6.30914	6.58708	6.78143	7.04633	188.294	-1.90092	0.335153	-5.67179	1.41315e-08	3.50859e-06
TAF11	ENSG00000064995	8.7549	8.73501	8.55605	8.91546	8.59681	8.62016	8.49235	8.66675	409.603	-0.231241	0.149069	-1.55123	0.120846	0.354764
ANKS1A	ENSG00000064999	9.77574	10.1046	9.98034	9.94469	10.1204	10.1024	10.1576	10.1442	1060.92	0.257581	0.125151	2.05816	0.0395747	0.191986
AP3D1	ENSG00000065000	12.5483	12.5413	12.5542	12.6641	12.5266	12.3996	12.4621	12.5048	5908.48	-0.151928	0.0860426	-1.76573	0.0774408	0.279539
ZNF76	ENSG00000065029	10.0573	10.0604	10.2065	9.96663	10.1776	10.0814	10.2484	10.2444	1125.65	0.168932	0.118489	1.42572	0.15395	0.405813
SLC9A3R2	ENSG00000065054	10.3584	10.5901	10.4605	10.5566	10.2069	10.3563	10.4276	10.4378	1382.22	-0.197639	0.12969	-1.52394	0.127524	0.366416
NTHL1	ENSG00000065057	7.56313	7.83378	7.75394	7.63646	7.84854	7.64478	7.74081	7.80273	213.012	0.0952657	0.153563	0.62037	0.535014	0.766237
UHRF1BP1	ENSG00000065060	9.87467	10.1832	10.1131	10.0741	10.0745	10.2921	10.2774	10.0934	1122.91	0.180405	0.146325	1.23291	0.21761	0.489173
GNAI3	ENSG00000065135	11.3753	11.2236	11.1588	11.5071	11.0209	11.169	11.1756	11.1039	2403.94	-0.301399	0.141682	-2.12729	0.0333962	0.174662
IPO5	ENSG00000065150	12.0849	11.9142	11.975	12.1747	11.8487	11.7465	11.9182	11.6782	3910.76	-0.351063	0.132492	-2.64968	0.00805669	0.074176
OAT	ENSG00000065154	11.0358	10.9743	10.882	10.7756	10.933	11.072	11.0652	10.9079	1994.41	0.111525	0.125097	0.891514	0.372653	0.644487
WDR3	ENSG00000065183	9.7688	9.4881	9.51399	9.77942	9.36888	9.37099	9.37393	9.29263	732.083	-0.438835	0.141541	-3.10041	0.00193251	0.0310894
PKN2	ENSG00000065243	10.8663	10.8586	10.8483	10.9877	10.9099	10.9381	10.9417	10.8669	1915.72	0.0333788	0.0854842	0.390467	0.696191	0.863297
WDR18	ENSG00000065268	9.32395	9.63712	9.4001	9.45849	9.47421	9.66264	9.50502	9.475	723.948	0.1065	0.142083	0.749563	0.453518	0.707319
TRAM2	ENSG00000065308	9.35273	9.8408	9.55952	9.65311	9.17649	9.52114	9.28695	9.3197	720.583	-0.42066	0.190542	-2.20771	0.0272648	0.154732
NTN1	ENSG00000065320	9.78957	9.76878	9.76121	9.80063	9.85214	9.75781	9.80805	9.84621	890.73	0.0540274	0.0787211	0.686314	0.492515	0.736192
GLP2R	ENSG00000065325	4.07152	5.0464	5.62803	4.66733	4.01568	4.38044	4.64361	5.1492	31.6033	-0.813468	0.795407	-1.02271	0.306447	0.583277
MCM10	ENSG00000065328	3.39147	4.66924	3.43649	3.77617	3.64705	4.25257	4.16126	4.02255	17.792	0.24746	0.888674	0.278459	0.78066	0.905492
DGKA	ENSG00000065357	8.36662	8.37507	8.26348	8.3318	8.4311	8.43452	8.2479	8.44964	329.962	0.0900023	0.1225	0.734713	0.462514	0.71363
ERBB3	ENSG00000065361	9.11425	9.13046	9.45863	9.65898	9.76214	10.006	9.55005	10.1576	824.455	0.784127	0.260697	3.0078	0.00263142	0.0371554
ANKRD44	ENSG00000065413	8.55142	8.30171	8.42951	8.41389	8.84212	8.57458	8.58405	8.75608	381.797	0.4099	0.152137	2.69427	0.00705423	0.0683594
KARS	ENSG00000065427	11.343	11.2267	11.1016	11.4979	10.9387	10.9423	10.9522	10.8767	2257.5	-0.549254	0.141217	-3.88942	0.000100483	0.00387028
ADAT1	ENSG00000065457	9.11255	9.15738	9.14713	9.19195	9.164	9.17571	9.29652	9.24774	583.568	0.104893	0.0952415	1.10134	0.270749	0.545965
PDIA5	ENSG00000065485	8.73753	8.96305	8.67577	9.01882	8.67926	9.03694	8.77033	8.92764	466.254	0.00589352	0.185108	0.0318382	0.974601	0.991363
TBC1D22B	ENSG00000065491	8.72673	8.8309	8.82361	9.16691	8.71802	8.72574	8.81762	8.85391	460.322	-0.18167	0.171935	-1.05662	0.290685	0.568597
NDUFB4	ENSG00000065518	10.9672	10.9333	10.8165	10.9078	10.7324	10.7809	10.7638	10.7209	1824.47	-0.232373	0.0831596	-2.7943	0.00520124	0.0563555
SPEN	ENSG00000065526	11.6165	11.7928	11.8087	11.7347	11.8834	11.6927	11.7336	11.7141	3446.47	0.0262226	0.11242	0.233257	0.815562	0.924032
MYLK	ENSG00000065534	8.00723	9.59702	8.70146	8.51824	8.10874	9.08457	8.63448	8.20031	443.024	-0.42474	0.488809	-0.868929	0.384886	0.654814
ZC3H15	ENSG00000065548	11.1296	10.9882	10.9608	11.0555	10.7854	10.9049	10.9142	10.8336	1983.76	-0.257268	0.0986293	-2.60844	0.00909572	0.0805181
MAP2K4	ENSG00000065559	9.90543	9.98769	9.78143	9.96435	9.84118	9.90276	9.89349	9.90617	955.603	-0.0389609	0.102314	-0.380798	0.703353	0.866822
TMEM206	ENSG00000065600	7.3553	7.44066	7.21375	7.22618	7.26331	7.50001	7.28886	7.32281	161.26	0.0575368	0.164778	0.349179	0.726955	0.879233
SNAP91	ENSG00000065609	10.5678	10.6117	10.8268	10.2845	10.9023	10.8289	11.0231	10.6675	1715.45	0.402036	0.197191	2.03881	0.0414687	0.196812
SLK	ENSG00000065613	11.9913	11.689	11.8198	12.0024	11.6566	11.7257	11.8312	11.6743	3590.65	-0.232739	0.138803	-1.67676	0.0935901	0.309823
CYB5R4	ENSG00000065615	10.3587	10.3313	10.2265	10.3979	10.1519	10.2025	10.1979	10.1193	1221.49	-0.239867	0.0931318	-2.57557	0.0100076	0.0846266
COL17A1	ENSG00000065618	4.39247	3.7224	4.07903	4.67147	5.0376	4.27092	4.52525	4.96935	25.0583	1.18146	0.719419	1.64225	0.100539	0.321294
GSTO2	ENSG00000065621	9.87549	9.75218	9.97483	9.55811	10.1754	9.9874	10.0178	9.91759	973.62	0.337514	0.167262	2.01788	0.0436042	0.202166
SEC61A2	ENSG00000065665	7.68177	7.49485	7.55029	7.42561	7.84208	7.88204	7.68779	7.75458	205.334	0.399349	0.150633	2.65114	0.00802195	0.0739307
PRKCQ	ENSG00000065675	6.86454	6.96992	7.31703	7.04289	6.88026	6.81375	7.2749	6.9929	131.881	-0.0931731	0.244807	-0.380599	0.703501	0.866822
TLE2	ENSG00000065717	10.8363	10.9785	10.9911	10.7879	11.0551	10.9603	11.0257	11.103	2011.12	0.198809	0.110817	1.79402	0.0728093	0.27095
ASB1	ENSG00000065802	10.7844	10.9554	11.0339	10.6681	11.1622	11.0105	11.171	10.9808	2030.76	0.315495	0.154683	2.03962	0.041388	0.196589
FAM107B	ENSG00000065809	11.1716	10.8798	10.7965	11.4306	10.8356	10.8421	11	10.9444	2071.59	-0.279992	0.214364	-1.30615	0.1915	0.457739
ME1	ENSG00000065833	9.96274	9.93551	10.0291	10.1177	10.3829	10.3909	10.4688	10.3751	1205.71	0.578597	0.0988027	5.85608	4.7392e-09	1.51796e-06
TBC1D1	ENSG00000065882	9.9952	10.7324	10.2506	10.3735	9.79664	10.6538	10.2619	10.2643	1301.95	-0.125255	0.303289	-0.41299	0.679614	0.855206
CDK13	ENSG00000065883	10.4719	10.6355	10.4857	10.6162	10.5378	10.4865	10.5336	10.5648	1492.7	-0.0350353	0.0964495	-0.36325	0.716418	0.873724
MTHFD2	ENSG00000065911	9.72664	9.67824	9.06906	10.2872	9.03464	9.40355	9.22977	9.12888	757.327	-0.837977	0.329635	-2.54213	0.0110178	0.0898054
SLC9A7	ENSG00000065923	10.1029	10.2048	10.0144	9.991	10.4892	10.1672	9.95164	10.3456	1159.5	0.258417	0.18816	1.37339	0.169631	0.428291
FOXJ2	ENSG00000065970	9.96933	10.0186	9.83615	9.90218	10.0064	9.83118	9.99627	9.96289	984.76	0.0263817	0.111184	0.237279	0.812441	0.922314
YBX1	ENSG00000065978	12.918	12.9673	12.8378	13.0735	12.6816	12.7277	12.68	12.7037	7316.4	-0.37087	0.0976155	-3.7993	0.000145106	0.005049
PDE4A	ENSG00000065989	7.18918	7.26085	7.23415	7.23268	6.98931	7.25076	7.29085	7.3902	150.943	0.0178227	0.17464	0.102054	0.918714	0.96808
PPP2R5A	ENSG00000066027	10.3709	10.4853	10.6495	10.7238	10.3302	10.5976	10.6902	10.4264	1496.65	-0.0674982	0.174895	-0.385935	0.699544	0.864288
CTNNA2	ENSG00000066032	9.08957	8.88927	9.34652	8.8428	9.23958	9.2122	9.50307	9.40496	597.904	0.428438	0.205616	2.08367	0.0371898	0.185461
ELAVL1	ENSG00000066044	10.4278	10.6034	10.3728	10.5948	10.5047	10.4891	10.4153	10.5395	1445.73	-0.0240408	0.117923	-0.203868	0.838457	0.934536
TIE1	ENSG00000066056	7.76058	8.22233	7.9524	8.56902	6.41597	6.35869	6.83485	7.46756	228.3	-2.06338	0.451213	-4.57296	4.80871e-06	0.000385055
DIP2B	ENSG00000066084	11.6079	11.8194	11.87	11.7236	11.9476	11.8533	11.8577	11.8448	3619.8	0.171022	0.11356	1.50601	0.132065	0.372775
SMARCD1	ENSG00000066117	9.94886	10.1083	9.96792	10.1105	9.92402	9.96681	9.9253	10.0293	1024.81	-0.110265	0.104118	-1.05904	0.289581	0.567193
KDM4A	ENSG00000066135	8.65843	8.95747	8.88893	8.67232	8.88082	8.74548	8.88309	8.89607	455.261	0.0775272	0.149224	0.519537	0.603387	0.809407
NFYC	ENSG00000066136	9.3514	9.26256	9.32134	9.46058	9.19508	9.25653	9.26584	9.2429	629.741	-0.166589	0.103073	-1.61623	0.106045	0.330087
ZMYND12	ENSG00000066185	6.05237	5.81032	6.35493	5.52684	6.38293	5.90522	6.60029	6.20953	73.1292	0.585819	0.388942	1.50618	0.13202	0.372767
SLC9A3	ENSG00000066230	5.76712	5.69383	6.16348	5.90925	6.20037	6.07769	6.35627	6.32042	68.8507	0.634254	0.258622	2.45244	0.0141893	0.104457
NGEF	ENSG00000066248	4.75405	4.28276	4.39554	5.2768	4.32921	4.33953	3.74642	5.05928	26.9049	-0.654647	0.814965	-0.803283	0.421811	0.685082
ASPM	ENSG00000066279	4.29926	6.47038	4.84162	4.52603	4.70101	5.51188	5.50176	5.64707	48.9639	-0.0383834	0.884661	-0.0433877	NA	NA
CD84	ENSG00000066294	5.76915	6.52537	6.27459	5.52232	6.74677	6.61774	7.02522	6.58765	93.325	1.15522	0.416145	2.776	0.00550322	0.0584482
ELOVL1	ENSG00000066322	10.4414	10.5586	10.2196	10.5936	10.3445	10.3706	10.1963	10.3826	1351.54	-0.202465	0.152699	-1.32591	0.184869	0.448179
SPI1	ENSG00000066336	6.12278	6.79325	6.43324	6.18284	6.69339	6.86134	6.96182	6.46151	99.0389	0.592413	0.316663	1.8708	0.0613728	0.245351
ZNRD1	ENSG00000066379	7.17894	7.22169	7.0123	7.03758	7.1044	6.99377	6.88623	7.10672	134.87	-0.147873	0.168541	-0.87737	0.380285	0.650752
MPPED2	ENSG00000066382	6.33821	6.79382	6.50477	6.59055	6.61308	6.82065	6.52618	6.78028	99.7719	0.210801	0.228354	0.923134	0.355937	0.630907
CLDN18	ENSG00000066405	5.93944	5.66555	5.60011	6.02681	6.95717	6.2694	5.86349	7.0101	83.9747	1.42022	0.439458	3.23174	0.00123039	0.0230171
ZBTB11	ENSG00000066422	9.8093	9.96196	9.81528	9.82217	9.9407	9.96459	10.0151	9.84472	955.931	0.132539	0.105704	1.25388	0.209887	0.480239
ATXN3	ENSG00000066427	9.08343	8.93397	9.1578	9.01495	9.10701	9.03883	9.14129	8.99789	534.812	0.0330398	0.118596	0.278591	0.780559	0.905492
GOLGA5	ENSG00000066455	10.9306	10.7577	10.7089	10.8293	10.7545	10.8003	10.8588	10.6206	1767.93	-0.0705343	0.124062	-0.568539	0.569669	0.789648
FGFR2	ENSG00000066468	6.1907	5.80558	5.91009	7.10606	6.11151	5.5936	5.50987	7.91502	111.955	0.619291	1.01153	0.612233	NA	NA
LRRC40	ENSG00000066557	9.08027	8.88597	8.7786	9.02781	8.81049	8.86682	9.02135	8.83855	484.907	-0.0939052	0.148265	-0.633361	0.526498	0.759923
ISOC1	ENSG00000066583	9.65159	9.68963	9.96346	9.75712	9.84083	9.7471	9.99625	9.81432	901.797	0.120962	0.14872	0.813356	0.416014	0.680144
EML1	ENSG00000066629	9.26851	9.34661	9.27543	9.35767	9.27391	9.24013	9.22131	9.29131	624.13	-0.0838555	0.0883011	-0.949654	0.342288	0.61928
TRMT11	ENSG00000066651	8.83747	8.82858	8.57692	8.74425	8.72694	8.76838	8.64951	8.67236	424.717	-0.070189	0.130275	-0.538774	0.590043	0.801815
THUMPD1	ENSG00000066654	10.3554	10.1762	10.3473	10.3954	10.2341	10.0947	10.373	10.2459	1247.12	-0.118808	0.130688	-0.909096	0.363299	0.637755
MSANTD3	ENSG00000066697	9.39252	9.10271	8.88712	9.62094	8.89898	9.1186	9.00067	9.01589	576.359	-0.411878	0.238239	-1.72884	0.0838373	0.291369
KIF26A	ENSG00000066735	8.22916	8.60649	9.48803	8.07941	8.27705	8.28474	9.5405	8.32306	454.673	0.0136778	0.544086	0.025139	0.979944	0.993053
ATG2B	ENSG00000066739	10.493	10.6719	10.6834	10.4931	10.812	10.7476	10.7797	10.781	1654.14	0.281407	0.107041	2.62897	0.00856431	0.0774053
ARFGEF1	ENSG00000066777	11.5466	11.6545	11.6108	11.5487	11.6626	11.7026	11.6854	11.622	3171.92	0.113652	0.0764527	1.48657	0.137128	0.380795
ZFAT	ENSG00000066827	8.12825	8.0354	7.87248	7.98102	7.95885	7.80771	7.88485	7.72132	244.586	-0.253272	0.149794	-1.6908	0.0908743	0.305003
MTFR1	ENSG00000066855	9.50322	9.22434	9.38072	9.591	9.31196	9.24387	9.36215	9.25468	661.385	-0.208426	0.1452	-1.43544	0.151161	0.402001
STAG3	ENSG00000066923	6.54926	6.56423	7.09972	6.27914	7.09342	6.84605	7.00397	7.03743	116.962	0.558453	0.303404	1.84062	0.0656768	0.255007
FECH	ENSG00000066926	9.28826	9.09701	9.22012	9.31316	9.13741	9.00485	9.23612	9.12047	581.505	-0.158308	0.128344	-1.23346	0.217403	0.488863
MYO9A	ENSG00000066933	9.89172	9.92514	9.93401	9.81169	10.0576	10.0262	9.97751	9.71049	971.637	0.0882786	0.141076	0.625753	0.531477	0.764087
DDX3Y	ENSG00000067048	11.1263	4.23657	4.20077	4.17421	10.7024	4.39581	4.27095	4.23748	653.307	-0.286357	3.22617	-0.0887607	NA	NA
PFKP	ENSG00000067057	11.9084	11.6863	11.431	12.2234	11.2869	11.5479	11.0506	11.2701	3187.65	-0.800386	0.261323	-3.06283	0.00219256	0.0333928
IDI1	ENSG00000067064	11.5537	10.9976	10.9799	11.1822	11.6724	11.2764	11.5058	11.163	2576.23	0.319524	0.243704	1.31112	0.189818	0.455358
SP100	ENSG00000067066	9.47165	9.46119	9.33724	9.75188	9.31128	9.43175	9.41701	9.52997	711.845	-0.136011	0.162708	-0.83592	0.4032	0.670416
KLF6	ENSG00000067082	11.5496	11.0284	11.3737	12.2762	10.9567	11.111	10.989	11.0479	2756.62	-0.916313	0.332949	-2.75211	0.00592126	0.0612849
PLPP1	ENSG00000067113	7.66873	7.97534	7.86979	8.17877	7.93984	8.01638	7.97263	8.13493	253.303	0.123862	0.194131	0.638034	0.523451	0.757323
NEO1	ENSG00000067141	11.676	11.873	11.9596	11.6205	12.1695	12.0014	12.0608	12.0488	3948.31	0.410623	0.144134	2.8489	0.00438709	0.0507896
TRAM1	ENSG00000067167	12.9037	12.6859	12.7453	12.9981	12.6291	12.6163	12.7866	12.6375	6945.47	-0.249066	0.135733	-1.83497	0.0665098	0.256901
PHKA1	ENSG00000067177	9.68675	9.59622	9.80189	9.47193	9.69685	9.51073	9.6001	9.49394	784.345	-0.100708	0.14482	-0.6954	0.486805	0.731188
TNFRSF1A	ENSG00000067182	11.3702	11.3924	11.137	11.5769	10.9068	10.9628	11.0162	11.0477	2370.69	-0.580087	0.151058	-3.84017	0.000122948	0.00449632
CACNB1	ENSG00000067191	7.05927	6.95336	6.89486	6.9563	7.18326	7.27046	7.19121	7.19572	137.298	0.401183	0.143388	2.79788	0.00514387	0.0559997
EVI5	ENSG00000067208	9.65136	9.65293	9.77518	9.67212	9.69836	9.70708	9.6103	9.60632	816.639	-0.0487735	0.0954013	-0.511245	0.609179	0.813174
STOML1	ENSG00000067221	8.96598	9.1185	9.0204	9.01707	9.1269	9.21905	9.11676	9.0209	541.163	0.137904	0.111929	1.23206	0.217925	0.48944
PKM	ENSG00000067225	14.5972	14.6628	14.5288	14.7924	14.4572	14.4754	14.4787	14.4944	24306	-0.25224	0.104643	-2.41048	0.0159315	0.112215
DHX29	ENSG00000067248	10.8836	10.837	10.7636	10.7855	10.7454	10.6859	10.728	10.5763	1728.98	-0.195335	0.0965726	-2.02268	0.0431066	0.200918
DNTTIP2	ENSG00000067334	11.047	10.7076	10.6425	11.0766	10.5492	10.6087	10.5716	10.4474	1709.35	-0.499682	0.177259	-2.81894	0.00481831	0.0540815
METTL22	ENSG00000067365	7.60719	7.54738	7.52431	7.82129	7.46262	7.71641	7.41002	7.4712	191.679	-0.17561	0.181865	-0.965603	0.334243	0.611205
TP53BP1	ENSG00000067369	11.8041	11.973	11.9026	11.5452	12.0524	11.8963	11.936	11.9151	3797.3	0.19589	0.156563	1.25119	0.210865	0.48152
TRO	ENSG00000067445	9.27098	9.56352	9.07105	9.10473	9.78159	9.69951	9.2896	9.77043	721.566	0.569533	0.231626	2.45885	0.0139383	0.103592
RRP15	ENSG00000067533	9.45879	9.20387	9.31953	9.68948	8.91573	9.06998	9.01745	9.15014	616.408	-0.586826	0.182067	-3.22313	0.00126799	0.0234547
RHOA	ENSG00000067560	13.3315	13.3849	13.1907	13.5033	13.2125	13.3772	13.2358	13.1893	10162.4	-0.149311	0.130238	-1.14645	0.25161	0.526143
DHX8	ENSG00000067596	10.1478	10.2973	10.1924	10.3495	10.2096	10.2156	10.1588	10.2409	1200.4	-0.0638765	0.102218	-0.624907	0.532032	0.764346
PMS2P4	ENSG00000067601	4.76256	4.53314	4.92157	4.67866	5.13337	4.93849	4.9766	5.02467	30.0236	0.67075	0.307559	2.18088	0.0291923	0.160884
PRKCZ	ENSG00000067606	8.00835	8.18965	8.33209	8.13479	8.24278	8.12189	8.16913	8.28854	292.515	0.0541933	0.149002	0.363709	0.716076	0.873423
ZFY	ENSG00000067646	8.3293	3.52124	3.49086	3.4682	7.91832	3.51625	3.50237	3.52201	174.933	-0.517854	3.22688	-0.160481	NA	NA
IARS2	ENSG00000067704	11.3628	11.4554	11.5407	11.4753	11.3733	11.3539	11.461	11.4184	2764.12	-0.0850011	0.0916593	-0.927359	0.35374	0.6286
SYT1	ENSG00000067715	6.79534	6.81287	6.21409	6.27922	7.17498	7.25852	6.39389	6.54156	110.784	0.581047	0.402502	1.44359	0.148855	0.39977
NAV3	ENSG00000067798	8.28086	8.29813	8.3905	8.42575	8.21095	8.49238	8.48989	8.05879	324.963	-0.0336107	0.186161	-0.180546	0.856724	0.943194
IDH3G	ENSG00000067829	9.8365	9.9446	9.93737	9.89478	9.80137	9.93751	9.92252	9.83892	949.496	-0.040675	0.0944161	-0.430806	0.666609	0.847336
ROGDI	ENSG00000067836	10.3133	10.5277	10.6607	9.88764	10.6672	10.5886	10.5742	10.4742	1445	0.285331	0.23876	1.19505	0.232066	0.505166
PDZD4	ENSG00000067840	10.0158	9.92629	10.0111	9.73651	9.97698	9.70971	10.0243	9.88619	968.699	-0.0329946	0.154852	-0.213072	0.831271	0.931703
ATP2B3	ENSG00000067842	3.45117	3.36556	3.68016	3.21235	3.25511	3.24338	3.61012	3.50666	11.0373	-0.0940615	0.573139	-0.164116	0.869639	0.948024
ROCK1	ENSG00000067900	11.2153	11.2372	11.3318	11.2867	11.2238	11.2286	11.2272	11.1563	2418.54	-0.0871104	0.077566	-1.12305	0.261417	0.536685
CBFB	ENSG00000067955	10.963	11.0108	11.241	11.009	11.1132	11.1755	11.2827	11.1129	2227.68	0.164476	0.129997	1.26523	0.205791	0.475104
PDK3	ENSG00000067992	9.78142	10.0335	9.83446	9.36806	10.0214	9.9101	9.88621	9.77153	922.834	0.179638	0.214396	0.837883	0.402097	0.669623
HYAL2	ENSG00000068001	9.12128	9.26576	9.01055	9.33928	9.06644	9.18101	9.16923	9.50654	597.641	0.0781008	0.189188	0.412821	0.679738	0.855206
HDAC4	ENSG00000068024	9.93289	9.96581	9.81267	9.76941	9.92165	9.83764	9.7091	9.88246	928.329	-0.0484845	0.1223	-0.396437	0.691782	0.86146
RASSF1	ENSG00000068028	8.87427	8.66901	8.44977	8.92123	8.4657	8.73661	8.64261	8.55746	411.07	-0.2122	0.193766	-1.09513	0.273459	0.548811
FGFR3	ENSG00000068078	6.88211	6.90203	7.13262	7.48731	7.37254	7.01376	6.94815	8.91427	209.57	1.18163	0.600329	1.96831	NA	NA
IFI35	ENSG00000068079	8.96071	8.91954	8.98915	8.8261	8.79507	8.85761	8.79376	8.70589	465.118	-0.206021	0.110173	-1.86998	0.0614869	0.245424
HEATR6	ENSG00000068097	8.78087	8.69775	8.80595	8.76101	8.79717	8.73154	8.87274	8.70417	436.843	0.0246067	0.108202	0.227415	0.820101	0.926301
COASY	ENSG00000068120	10.3979	10.5921	10.458	10.6973	10.3629	10.4079	10.4795	10.5355	1447.03	-0.138676	0.13352	-1.03861	0.298985	0.577258
PLEKHH3	ENSG00000068137	9.47458	9.85808	9.72938	9.41951	10.0746	10.195	10.1183	10.1662	978.069	0.748226	0.172588	4.33533	1.45541e-05	0.000897684
MEF2A	ENSG00000068305	11.0222	11.1462	11.1744	11.0655	11.2233	11.2016	11.2886	11.0417	2273.49	0.13052	0.114803	1.1369	0.255581	0.530103
OTUD5	ENSG00000068308	10.3975	10.5742	10.6146	10.4426	10.4308	10.4499	10.5675	10.4431	1442.17	-0.0538889	0.11435	-0.471263	0.637453	0.828944
TFE3	ENSG00000068323	10.545	10.5884	10.3746	10.7342	10.3328	10.413	10.4244	10.4249	1438.47	-0.248414	0.13281	-1.87045	0.0614213	0.245368
TBC1D25	ENSG00000068354	9.06566	9.01414	9.08597	9.09914	9.06099	9.13632	9.23456	9.01581	545.805	0.0730149	0.111818	0.652978	0.51377	0.751776
ACSL4	ENSG00000068366	10.9982	10.9748	10.8291	11.2807	10.9097	11.1284	11.0841	11.0687	2114.03	0.025413	0.166506	0.152625	0.878694	0.951614
INPP5A	ENSG00000068383	8.92951	9.03766	8.86672	9.15136	8.79093	8.83632	8.7957	8.93822	487.048	-0.241476	0.135224	-1.78575	0.0741396	0.273946
GPKOW	ENSG00000068394	9.01265	9.17206	9.05495	9.10058	8.89908	8.97637	9.02166	8.97901	523.214	-0.175562	0.103666	-1.69353	0.0903539	0.304391
GRIPAP1	ENSG00000068400	10.8634	10.9157	10.9457	10.8158	11.0366	10.9797	10.9637	11.0073	1970.19	0.163237	0.0803968	2.03039	0.042317	0.19876
FTSJ1	ENSG00000068438	9.39114	9.30516	9.14404	9.56083	9.07584	9.18553	9.20197	9.10548	614.332	-0.325453	0.155485	-2.09314	0.0363364	0.182804
PRR11	ENSG00000068489	4.65288	5.56223	4.7436	4.4217	4.46112	5.12508	5.08569	5.13421	32.9631	0.099397	0.599481	0.165805	0.86831	0.947474
REEP1	ENSG00000068615	9.39056	9.50202	9.35938	8.9048	9.56468	9.54169	9.39025	9.37962	676.827	0.240533	0.206629	1.16408	0.244391	0.51882
ATP11A	ENSG00000068650	10.806	10.9714	10.9599	11.2227	10.9802	10.9366	10.9049	11.4213	2119.79	0.119706	0.215716	0.554926	0.578945	0.795483
POLR1A	ENSG00000068654	10.9233	11.129	11.1949	11.0587	11.2119	10.9241	11.08	11.1063	2172.82	0.00630325	0.13833	0.0455668	0.963656	0.987817
LAPTM4A	ENSG00000068697	12.6931	12.5482	12.5407	12.6125	12.6492	12.6695	12.6658	12.6579	6345.34	0.0880581	0.0801629	1.09849	0.271991	0.547104
TTC7A	ENSG00000068724	8.76489	9.05655	8.8881	8.95709	9.00516	9.05644	9.02423	9.09404	507.661	0.186831	0.126148	1.48105	0.138594	0.383393
IP6K2	ENSG00000068745	10.374	10.6258	10.5673	10.3424	10.5745	10.6817	10.6581	10.703	1527.04	0.252572	0.131553	1.91993	0.0548671	0.229381
STON1-GTF2A1L	ENSG00000068781	-2.09076	-2.09026	-2.0909	-2.09137	-2.07158	-2.09036	-2.09066	-2.09024	0.132476	0.800757	3.53381	0.226599	0.820736	NA
SRBD1	ENSG00000068784	10.0886	10.0333	9.93363	9.894	10.1591	9.94952	10.0971	9.96725	1038.68	0.0842914	0.123922	0.680195	0.496381	0.739307
KIF2A	ENSG00000068796	10.0316	10.0284	10.124	10.0054	9.99724	9.96628	10.1121	9.99492	1048.72	-0.0431124	0.09463	-0.45559	0.648685	0.83726
RASGRP2	ENSG00000068831	2.22909	2.40377	2.18263	2.21523	2.29087	2.09775	2.18751	2.14882	4.74766	-0.5435	0.703875	-0.772154	0.440023	NA
PSME4	ENSG00000068878	10.868	11.0684	10.8912	11.2136	10.919	11.039	10.9423	10.9198	2035.01	-0.0929346	0.142871	-0.650481	0.515382	0.753079
IFT80	ENSG00000068885	8.76373	8.81087	8.85469	8.58604	8.86024	8.95654	8.90504	8.81253	453.828	0.192063	0.12988	1.47878	0.1392	0.384301
SIRT2	ENSG00000068903	9.89203	9.827	9.97226	9.95307	9.98002	9.95768	9.99315	9.96249	984.99	0.0899534	0.0866317	1.03834	0.299111	0.577258
ERLEC1	ENSG00000068912	12.237	12.1342	12.2772	12.0386	12.4238	12.4559	12.5563	12.2802	5104.07	0.376648	0.131387	2.8667	0.00414781	0.0492224
PPP2R5B	ENSG00000068971	10.3065	10.3712	10.3936	10.2858	10.6414	10.6162	10.6751	10.5205	1438.83	0.405175	0.0922096	4.39406	1.11251e-05	0.000735241
PYGM	ENSG00000068976	2.79304	2.73069	2.53793	3.10903	2.45178	2.80678	2.58951	2.59901	6.92621	-1.02215	0.783102	-1.30525	0.191807	NA
PITX1	ENSG00000069011	1.44021	1.19602	1.29782	1.58402	1.36018	1.35447	1.19426	1.19609	2.65556	-1.28157	1.41502	-0.905688	0.365101	NA
TRPC7	ENSG00000069018	2.87094	2.92676	2.98266	2.77122	3.19051	3.07386	2.7879	2.96718	7.94807	0.5922	0.594264	0.996528	0.318994	NA
MAST4	ENSG00000069020	11.4186	11.333	11.4998	11.521	11.7224	11.3222	11.5318	11.6423	2917.43	0.17494	0.153056	1.14298	0.253047	0.527744
ADGRF5	ENSG00000069122	8.79902	9.76717	9.58769	9.54348	7.60642	8.09105	8.31694	8.32047	553.783	-2.05441	0.345755	-5.9418	2.81906e-09	1.00917e-06
SDK2	ENSG00000069188	9.04915	9.0139	9.01524	8.67267	8.26701	8.29489	8.19537	8.23191	411.19	-1.06696	0.157928	-6.75602	1.41835e-11	1.03579e-08
ADAM7	ENSG00000069206	-1.67362	-1.73484	-1.73591	-1.73671	-1.73439	-1.73501	-1.7355	-1.73481	0.243783	-1.38518	3.52998	-0.392406	0.694758	NA
NUP133	ENSG00000069248	10.4141	10.4323	10.5053	10.4124	10.4958	10.2874	10.4181	10.369	1369.6	-0.0687715	0.100573	-0.6838	0.494101	0.737416
NUCKS1	ENSG00000069275	13.1262	13.2319	13.2189	13.0125	13.2188	13.2354	13.2878	13.1604	9349.42	0.110473	0.105707	1.04509	0.295983	0.573769
VPS35	ENSG00000069329	11.7442	11.7116	11.7599	11.7669	11.6851	11.5983	11.7596	11.59	3338.32	-0.125174	0.089076	-1.40525	0.159946	0.414375
DNAJA2	ENSG00000069345	10.8639	10.8103	10.8845	10.8838	10.7228	10.6985	10.8474	10.677	1786.35	-0.180541	0.0916002	-1.97097	0.0487275	0.214314
BCL3	ENSG00000069399	9.20264	9.07368	8.40256	9.55083	8.43104	8.62547	8.59372	9.03451	501.008	-0.653563	0.345945	-1.88921	0.0588633	0.239347
KCNAB2	ENSG00000069424	9.04363	8.82252	8.85374	8.56796	9.18368	8.6783	9.14659	8.8864	486.414	0.237737	0.225577	1.05391	0.291926	0.569959
ABCC9	ENSG00000069431	11.254	11.0291	11.5313	11.0472	11.0563	10.8804	11.5534	10.9252	2353.79	-0.14032	0.265447	-0.528619	0.59707	0.805735
GAL	ENSG00000069482	6.85027	6.52395	5.65317	6.73634	5.53336	6.39366	5.52578	5.53567	80.4944	-1.2568	0.521883	-2.40819	0.0160317	0.11253
CLEC2D	ENSG00000069493	3.48377	3.19761	3.38649	3.23466	3.24623	3.23326	3.26032	3.31198	9.91548	-0.281765	0.480277	-0.586673	0.557424	0.781801
FUNDC1	ENSG00000069509	8.58529	8.536	8.6294	8.43666	8.60494	8.72018	8.49313	8.55858	381.4	0.073852	0.129811	0.56892	0.56941	0.789409
MAOB	ENSG00000069535	9.20769	9.44392	9.15304	9.18942	9.85841	9.42582	9.23823	9.81071	706.616	0.534805	0.232447	2.30076	0.0214053	0.13306
RORA	ENSG00000069667	10.5872	10.236	10.5301	10.4491	10.2926	10.4067	10.3612	10.2195	1347.34	-0.201607	0.144041	-1.39964	0.16162	0.416412
DRD4	ENSG00000069696	3.10242	3.04623	3.09737	2.80873	3.09392	3.04271	3.14111	3.04678	8.38921	0.28575	0.539444	0.529712	0.596312	0.805624
TGFBR3	ENSG00000069702	11.2895	10.8585	11.5058	11.3321	11.1444	10.5184	11.4064	11.0869	2351.02	-0.273608	0.295093	-0.927194	0.353826	0.628629
PLA2G10	ENSG00000069764	1.59516	1.50278	1.59309	1.62945	1.55721	1.50188	1.72732	1.69446	3.08744	0.432837	0.887929	0.487469	0.625926	NA
HES2	ENSG00000069812	3.60974	3.94675	3.80001	3.62067	3.67667	3.73017	3.9522	3.89121	13.9931	0.220342	0.44991	0.489747	0.624313	0.822813
ATP1B3	ENSG00000069849	10.3244	10.3249	9.97965	10.4039	10.1608	10.2803	10.1307	10.1983	1205.97	-0.112082	0.158122	-0.708833	0.478428	0.725531
NEDD4	ENSG00000069869	7.54784	7.62544	7.52007	7.9598	7.26383	7.53205	7.75944	7.67319	198.923	-0.16701	0.238356	-0.700673	0.483507	0.729295
PIGB	ENSG00000069943	8.00661	7.982	8.13677	8.0476	8.10139	8.24895	8.15495	7.9836	272.187	0.126769	0.137922	0.919136	0.358024	0.632458
MAPK6	ENSG00000069956	10.6475	10.3979	10.3828	10.8082	10.1915	10.4055	10.4497	10.2984	1419.13	-0.34315	0.179724	-1.90932	0.056221	0.232644
GNB5	ENSG00000069966	10.1222	10.0174	10.034	9.96934	10.2571	10.1098	10.2033	10.1787	1110.76	0.224417	0.0968047	2.31825	0.0204357	0.129501
RAB27A	ENSG00000069974	11.4401	11.2505	11.0538	11.2038	10.9262	10.8515	10.9484	10.9293	2195.74	-0.48626	0.137332	-3.54077	0.000398965	0.0104056
HDHD5	ENSG00000069998	9.56752	9.49422	9.37478	9.65523	9.39902	9.32341	9.34867	9.54146	709.973	-0.181861	0.137402	-1.32357	0.185645	0.449572
UFD1	ENSG00000070010	9.97015	9.82228	9.88903	10.0161	9.80113	9.80572	9.82974	9.80597	936.852	-0.172854	0.0972836	-1.7768	0.0756012	0.276989
LRP6	ENSG00000070018	10.5902	10.8099	10.7424	10.5442	10.7917	10.7577	10.8249	10.7416	1700.09	0.150911	0.119035	1.26778	0.204875	0.474524
GUCY2C	ENSG00000070019	4.32456	4.32931	4.26721	3.99007	4.05367	4.21744	4.20166	4.44971	19.1054	0.0132578	0.402439	0.0329437	0.973719	0.991091
SCT	ENSG00000070031	4.04395	4.18881	4.64599	3.93296	5.51416	5.11079	5.394	5.03188	33.288	2.54884	0.556991	4.57609	4.73736e-06	0.000381013
PHRF1	ENSG00000070047	10.4906	10.6637	10.4193	10.6443	10.6046	10.5195	10.5123	10.5726	1506.93	-0.00933621	0.116921	-0.0798504	0.936356	0.976117
ELP1	ENSG00000070061	11.1589	11.1705	11.1338	11.0786	11.2893	11.1337	11.1687	11.2081	2304.11	0.0961825	0.0868158	1.10789	0.267909	0.543408
NUCB2	ENSG00000070081	12.7086	12.4103	12.4618	12.3745	12.6745	12.5343	12.77	12.55	6092.3	0.204591	0.151293	1.35228	0.176286	0.437393
PFN2	ENSG00000070087	12.7784	12.9105	12.9111	12.5396	13.2779	13.1978	13.2995	13.0959	8426.1	0.621012	0.15534	3.99775	6.39469e-05	0.00277971
PTPN3	ENSG00000070159	11.1813	11.3608	11.3302	11.1488	11.3108	11.4342	11.4434	11.2467	2545.74	0.151315	0.124896	1.21153	0.225693	0.497643
SPTB	ENSG00000070182	12.1703	12.5054	12.2987	11.8744	12.452	12.4051	12.2196	12.1817	4994.47	0.124297	0.209737	0.59263	0.553429	0.778904
DAPP1	ENSG00000070190	3.48217	3.71773	3.94267	3.89123	3.42451	3.57331	3.59802	4.03	13.6984	-0.304123	0.584743	-0.520096	0.602996	0.809277
FGF10	ENSG00000070193	3.64185	3.19334	3.60755	3.68501	3.3247	3.1467	2.94884	3.2358	10.9699	-1.51925	0.643631	-2.36044	0.0182534	0.121482
SLC44A1	ENSG00000070214	10.8865	11.0714	11.1027	10.8996	11.0808	11.226	11.2597	11.1526	2188.22	0.275498	0.12255	2.24805	0.0245729	0.144719
TMEM260	ENSG00000070269	9.80852	9.92141	9.58655	9.61177	10.0761	9.75478	9.78179	9.99441	913.136	0.251354	0.176331	1.42547	0.154021	0.405879
SMG6	ENSG00000070366	9.65431	9.78392	9.77158	9.68111	9.76328	9.65198	9.72533	9.6138	836.427	-0.0504313	0.101926	-0.494785	0.620752	0.820648
EXOC5	ENSG00000070367	11.6775	11.7092	11.7147	11.6264	11.5698	11.5635	11.7052	11.53	3192.04	-0.129296	0.0915095	-1.41293	0.157678	0.411447
CLTCL1	ENSG00000070371	7.37009	7.25071	7.76343	7.49798	7.68911	7.61975	7.85601	7.93451	201.92	0.46616	0.220562	2.11351	0.0345571	0.177671
FGF22	ENSG00000070388	1.67483	1.73002	1.67314	1.75625	1.82731	1.81923	1.72377	1.73028	3.38152	0.626299	0.77886	0.804123	0.421326	NA
FSTL3	ENSG00000070404	9.47568	9.54192	9.20726	10.0011	8.93481	9.11301	8.65206	9.38236	670.934	-0.808636	0.302886	-2.66977	0.0075903	0.0716156
DGCR2	ENSG00000070413	12.1336	12.0107	12.2112	11.9774	11.9376	11.8879	12.1065	12.0277	4221.05	-0.137991	0.125763	-1.09723	0.272539	0.547929
RNF126	ENSG00000070423	9.53462	9.56025	9.51266	9.83575	9.38618	9.4553	9.47351	9.38206	739.502	-0.289332	0.140814	-2.05471	0.0399069	0.192709
MNT	ENSG00000070444	9.6117	9.36595	9.69848	9.62233	9.50482	9.40532	9.59879	9.45292	744.801	-0.132641	0.142997	-0.927578	0.353626	0.62852
ZXDC	ENSG00000070476	9.52669	9.52353	9.52008	9.66493	9.59171	9.57974	9.46042	9.51428	749.624	-0.0345824	0.103422	-0.334383	0.738091	0.885079
JMJD6	ENSG00000070495	9.2966	9.53766	9.13845	9.53732	9.28274	9.33318	9.29068	9.38333	657.562	-0.100608	0.164224	-0.612628	0.540122	0.76961
POLB	ENSG00000070501	8.51504	8.47144	8.66316	8.6165	8.56958	8.72048	8.67918	8.59568	390.22	0.112175	0.122255	0.917546	0.358857	0.632925
ST6GALNAC1	ENSG00000070526	3.85939	4.18027	4.20881	4.834	4.56036	4.03495	3.86356	5.34834	25.2177	0.674019	0.81106	0.831034	0.405954	0.672978
WIPI1	ENSG00000070540	8.68206	8.52383	8.77138	8.67363	8.90682	8.90388	9.10584	8.64281	445.018	0.356801	0.175623	2.03163	0.0421911	0.198424
FRMPD1	ENSG00000070601	8.20736	7.60998	7.73681	7.36188	9.30827	8.14569	8.17779	8.48176	331.066	1.31787	0.422007	3.12285	0.00179108	0.0296194
GBA2	ENSG00000070610	10.6336	10.9262	10.8168	10.7163	10.8991	10.9684	10.9101	11.0348	1875.89	0.258438	0.125041	2.06682	0.0387509	0.189671
NDST1	ENSG00000070614	11.2839	11.5635	11.2961	11.3837	11.2971	11.3199	11.2867	11.4494	2639.64	-0.069284	0.129324	-0.535741	0.592138	0.803093
ASNS	ENSG00000070669	5.85833	5.58463	5.41566	5.85513	6.03001	5.85352	5.69357	5.83746	55.4958	0.317119	0.281115	1.12807	0.259289	0.534173
AP3M2	ENSG00000070718	9.16892	9.19255	8.98388	8.89262	9.05476	9.0808	9.06999	9.03062	535.519	-0.0104661	0.135918	-0.0770028	0.938621	0.976712
CNGB1	ENSG00000070729	-0.593629	-0.537388	-0.54071	-0.403409	-0.592675	-0.593141	-0.593501	-0.59299	0.70513	-2.91131	2.32905	-1.25	0.211299	NA
ST6GALNAC2	ENSG00000070731	4.28485	4.12345	4.3431	4.92281	4.28973	5.35672	4.50594	5.69834	32.2837	1.45545	0.708695	2.0537	0.0400043	0.192709
CHAT	ENSG00000070748	0.175036	0.128066	0.0725291	0.169435	0.232237	0.127454	0.0729756	0.0737498	1.1253	-0.211974	1.6253	-0.130421	0.896233	NA
PABPC1	ENSG00000070756	13.3464	13.2874	13.4835	13.636	13.1607	13.0225	13.272	13.1724	10225	-0.417311	0.148135	-2.8171	0.00484589	0.0541772
TESK2	ENSG00000070759	5.83796	5.47771	5.72791	5.85496	5.51462	5.70336	5.49897	5.59417	50.8805	-0.307387	0.253283	-1.21361	0.224895	0.496816
CFAP20	ENSG00000070761	9.25221	9.35172	9.33146	9.2028	9.22216	9.26662	9.36951	9.29352	625.329	0.00535168	0.104896	0.0510187	0.959311	0.986156
CSNK2A2	ENSG00000070770	10.3463	10.3487	10.4479	10.5523	10.1204	10.2649	10.2906	10.1822	1287.76	-0.312106	0.117347	-2.65967	0.00782163	0.0728569
PTPN21	ENSG00000070778	9.47452	9.69384	9.62958	9.70487	9.72923	9.92546	9.75112	9.7147	838.823	0.229053	0.13048	1.75547	0.0791797	0.282065
EIF2B3	ENSG00000070785	9.42714	9.48953	9.30465	9.33325	9.32372	9.38955	9.30131	9.12171	649.546	-0.153275	0.130949	-1.1705	0.241802	0.516566
CAMK2A	ENSG00000070808	3.2245	3.69802	3.01927	3.00582	2.94902	3.6415	3.15216	2.94301	10.3038	-0.248181	0.838161	-0.296102	0.767152	0.89937
TCOF1	ENSG00000070814	9.94909	9.97298	9.7951	10.1839	9.76066	9.76204	9.65017	9.66484	930.802	-0.405984	0.145015	-2.79961	0.00511648	0.0558348
CDC42	ENSG00000070831	12.2238	12.2688	12.1181	12.3577	12.0596	12.1639	12.1072	12.107	4646.13	-0.198373	0.102936	-1.92714	0.0539619	0.22721
OSBPL3	ENSG00000070882	5.67954	6.27793	5.80733	6.45303	5.93668	6.26856	5.78199	6.41065	70.8176	0.0484855	0.395129	0.122708	0.902338	0.962997
EPHA8	ENSG00000070886	6.67948	6.54547	6.50704	6.50035	6.87834	6.26183	6.90259	6.56545	99.4623	0.20876	0.270787	0.770935	0.440745	0.697225
SLC12A3	ENSG00000070915	-2.09055	-2.09009	-2.07381	-2.09111	-2.08985	-2.09019	-2.09045	-2.09008	0.120099	-0.641915	3.53381	-0.18165	0.855858	NA
RAD18	ENSG00000070950	7.72614	7.65433	7.57315	8.1178	7.32236	7.50157	7.57796	7.5289	202.44	-0.479061	0.222309	-2.15493	0.0311671	0.16749
ATP2B1	ENSG00000070961	12.0058	12.2198	11.9224	11.9232	12.2243	12.1923	12.0749	12.1371	4379.65	0.195749	0.13217	1.48104	0.138596	0.383393
TRPM5	ENSG00000070985	7.77381	7.53848	7.33824	6.99134	7.89338	7.20582	6.95832	7.5058	177.951	0.00021383	0.368137	0.000580843	0.999537	0.999756
NCK2	ENSG00000071051	9.64397	9.71062	9.90171	10.2172	9.46309	9.41772	9.64249	10.2975	924.284	-0.184587	0.321891	-0.573445	0.566343	0.787884
MAP4K4	ENSG00000071054	12.3466	12.4642	12.278	12.6284	12.254	12.3485	12.2065	12.275	5262.17	-0.241321	0.136268	-1.77093	0.0765729	0.278263
MGAT4A	ENSG00000071073	11.822	11.9394	12.2933	11.7703	12.0949	12.1481	12.4837	12.18	4467.51	0.381547	0.212803	1.79296	0.0729795	0.271147
RPL31	ENSG00000071082	13.1378	12.9588	13.1092	13.0487	12.7814	12.6809	12.6853	12.7178	7707.68	-0.509069	0.0917271	-5.54982	2.85962e-08	6.00092e-06
WDR1	ENSG00000071127	12.1707	12.3451	12.1339	12.6143	11.9033	12.0646	11.9168	11.9639	4624.7	-0.538904	0.174565	-3.08712	0.00202104	0.0317266
SNX13	ENSG00000071189	11.2068	11.2266	11.3375	11.083	11.2732	11.2916	11.3758	11.1943	2441.31	0.100765	0.116423	0.865509	0.38676	0.656538
ARHGAP10	ENSG00000071205	8.12203	8.10588	7.98337	7.9697	7.9796	7.89148	7.76268	7.69217	247.679	-0.328457	0.151025	-2.17485	0.0296415	0.162171
RPS6KA2	ENSG00000071242	9.41986	9.35277	9.37213	9.93963	9.20475	9.19721	9.25989	9.59327	702.718	-0.333053	0.244703	-1.36105	0.173498	0.43314
ING3	ENSG00000071243	9.31688	9.00551	9.22604	9.30848	9.00337	9.00441	8.97253	8.76582	547.685	-0.421815	0.155355	-2.71517	0.00662422	0.0657273
VASH1	ENSG00000071246	9.68235	10.162	9.94832	9.5303	10.1586	10.0792	9.82136	10.1877	1010.37	0.315295	0.231798	1.36022	0.173761	0.433559
LMCD1	ENSG00000071282	10.9382	10.8658	10.2371	10.8514	9.76171	10.2216	9.90444	9.75702	1413.29	-1.21977	0.259299	-4.70408	2.55009e-06	0.00022065
BUD23	ENSG00000071462	10.8641	10.9135	10.7829	10.91	10.8331	10.8458	10.7476	10.8161	1834.37	-0.0847465	0.0856785	-0.989122	0.322603	0.59959
SEL1L	ENSG00000071537	12.3383	12.2736	12.2394	12.4767	12.1724	12.1302	12.2214	12.1212	4887.72	-0.253975	0.106802	-2.37799	0.0174072	0.118124
TRIP13	ENSG00000071539	4.65267	5.42057	4.6693	5.08832	4.29549	5.1484	4.659	4.87319	31.2999	-0.493818	0.54958	-0.898537	0.3689	0.641612
ATP6AP1	ENSG00000071553	12.6093	12.7897	12.901	12.5379	13.0541	13.0436	13.1679	13.0337	7756.15	0.521338	0.145111	3.59268	0.000327297	0.00901276
TCF3	ENSG00000071564	9.8722	9.91214	9.82836	10.1805	9.57371	9.70901	9.74221	9.8147	921.747	-0.36201	0.155729	-2.32461	0.0200926	0.128235
TRIB2	ENSG00000071575	9.23227	9.01478	8.85991	9.25206	8.32769	8.42799	8.27068	8.82193	466.571	-0.933391	0.234465	-3.98094	6.86422e-05	0.00292804
DAZAP1	ENSG00000071626	10.8815	10.8771	10.6215	11.2127	10.544	10.6867	10.5234	10.6491	1761.39	-0.463749	0.189226	-2.45077	0.0142552	0.104833
MBD3	ENSG00000071655	10.3519	10.3571	10.1734	10.4179	10.145	10.2091	10.1676	10.2227	1228	-0.210518	0.108568	-1.93904	0.0524971	0.223725
HLTF	ENSG00000071794	11.3628	11.2906	11.4783	11.0031	11.3819	11.2016	11.4288	11.2316	2539.55	0.0264799	0.174218	0.151993	0.879192	0.951685
FAM50A	ENSG00000071859	10.9459	10.8413	10.707	10.8992	10.6908	10.7838	10.6439	10.6171	1752	-0.245187	0.116301	-2.1082	0.0350133	0.178858
FAM3A	ENSG00000071889	9.83454	9.83836	9.93388	9.82885	9.82455	9.99506	10.0309	9.88131	955.393	0.113658	0.109042	1.04234	0.297255	0.575747
CPSF1	ENSG00000071894	10.9734	10.8202	11.1989	10.9848	11.3605	10.6817	11.2615	11.2578	2195.06	0.245355	0.233161	1.0523	0.292662	0.570387
MYO3B	ENSG00000071909	2.6863	2.93872	2.59419	3.02518	2.609	2.82173	2.773	3.10173	7.44082	0.0836647	0.784315	0.106672	0.915049	NA
CYBRD1	ENSG00000071967	8.4694	9.53748	8.87713	9.1047	8.64564	9.68011	9.28758	8.97634	578.438	0.221762	0.393058	0.564197	0.57262	0.7913
CDH19	ENSG00000071991	5.87478	5.53363	5.99261	5.99092	5.77253	8.54798	6.4582	5.8047	138.536	2.29103	0.977263	2.34434	NA	NA
PDCD2	ENSG00000071994	10.3797	10.1852	10.2362	10.3777	10.1523	10.1575	10.176	10.156	1203.68	-0.203484	0.1023	-1.98909	0.0466908	0.209289
SLC6A15	ENSG00000072041	2.78021	2.64064	2.98319	2.72024	2.84612	3.38649	2.99185	3.21736	8.41693	1.64042	0.726549	2.25783	0.0239564	0.14275
RDH11	ENSG00000072042	11.6159	11.6454	11.7614	11.5442	11.9517	11.7584	12.0212	11.9475	3562.79	0.408889	0.12456	3.28265	0.00102835	0.0204723
PRKACA	ENSG00000072062	11.1991	11.3045	11.1506	11.1775	11.1975	11.1798	11.1682	11.2252	2355.27	-0.0242557	0.0830703	-0.29199	0.770294	0.90051
ADGRL1	ENSG00000072071	11.1535	11.2642	11.2267	10.9352	11.2815	11.2117	11.2631	11.2733	2366.48	0.155146	0.128751	1.20501	0.2282	0.50075
ACTN1	ENSG00000072110	12.2347	12.4529	12.1245	12.4713	11.951	12.119	12.027	11.9897	4689.51	-0.448699	0.146516	-3.06247	0.0021952	0.0333928
ZFYVE26	ENSG00000072121	9.81558	10.1174	9.91539	9.93305	10.1254	10.1359	10.1209	10.0192	1046.61	0.22315	0.125381	1.77977	0.0751135	0.276036
RPS6KA6	ENSG00000072133	9.95755	10.0768	10.3063	9.68516	10.2612	10.3021	10.5274	10.1401	1171.71	0.424943	0.220023	1.93136	0.0534385	0.226118
EPN2	ENSG00000072134	9.56742	9.56456	9.56676	9.50626	9.65069	9.60392	9.63681	9.59625	769.535	0.1055	0.0786337	1.34166	0.179707	0.441988
PTPN18	ENSG00000072135	10.4453	10.7478	10.3724	10.3335	10.3732	10.7446	10.2725	10.4228	1432.42	-0.028166	0.205531	-0.13704	0.890999	0.957607
LIMS2	ENSG00000072163	5.04692	5.85025	5.38937	5.94936	4.78915	5.5947	4.6281	5.26666	45.0274	-0.967651	0.562834	-1.71925	0.0855692	0.295382
ASIC4	ENSG00000072182	2.49453	2.4239	2.40857	2.51482	2.43044	2.65717	2.17206	2.37896	5.58748	-0.228718	0.81266	-0.281444	0.77837	NA
SPEG	ENSG00000072195	11.0445	11.192	11.2176	10.5722	11.2364	11.3372	11.1746	11.1048	2254.72	0.266238	0.218968	1.21588	0.224032	0.495776
LNX1	ENSG00000072201	8.55301	8.72641	8.54883	8.3639	8.72278	8.45654	8.59534	8.58096	382.037	0.0576351	0.1607	0.35865	0.719857	0.87552
ALDH3A2	ENSG00000072210	10.6904	10.5339	10.8146	11.1271	10.7715	10.5281	10.6367	11.2245	1822.78	0.015074	0.269642	0.0559039	0.955418	0.984594
TFRC	ENSG00000072274	11.725	12.2623	12.0206	12.4534	12.3942	12.5047	12.3831	12.1405	4949.24	0.313543	0.238955	1.31214	0.189472	0.455096
SREBF1	ENSG00000072310	12.5432	12.3621	12.6509	12.8203	12.5036	12.3547	12.6124	12.6622	6114.77	-0.0980674	0.176206	-0.55655	0.577835	0.794872
TRPC5	ENSG00000072315	1.14908	1.05417	1.2364	1.14047	1.16019	1.15476	0.997679	0.999208	2.21625	-0.897027	1.18827	-0.754901	0.450308	NA
AFF4	ENSG00000072364	12.7729	12.781	12.8451	12.7842	12.841	12.8206	12.8539	12.7227	7150.66	0.0213164	0.077484	0.275107	0.783234	0.907212
UBE2D1	ENSG00000072401	9.26381	9.01827	9.01695	9.44561	9.06518	9.08458	9.13128	8.96799	564.116	-0.206544	0.176819	-1.16811	0.242763	0.517497
MPP5	ENSG00000072415	10.4356	10.2414	10.4905	10.5677	10.2461	10.1354	10.4359	10.3221	1325.07	-0.22129	0.152464	-1.45142	0.146662	0.396448
RHOBTB1	ENSG00000072422	9.14081	9.48785	9.31523	9.24543	9.49374	9.85243	9.604	9.47571	715.04	0.466353	0.179633	2.59614	0.00942767	0.0819233
SMC1A	ENSG00000072501	11.271	11.6386	11.3758	11.6344	11.3456	11.303	11.3252	11.3805	2743.69	-0.223586	0.150203	-1.48856	0.136604	0.380269
HSD17B10	ENSG00000072506	10.3932	10.4978	10.2892	10.261	10.1068	10.2301	10.1328	10.1131	1230.21	-0.320932	0.115446	-2.77993	0.005437	0.0580148
MARK2	ENSG00000072518	10.7945	10.8847	10.8603	10.8225	10.8588	10.778	10.8758	10.9167	1846.03	0.0257566	0.0831939	0.309598	0.756867	0.894916
HMMR	ENSG00000072571	4.5884	5.93165	4.91644	4.81707	4.56656	5.3777	5.03925	5.47595	39.1568	-0.0654042	0.656205	-0.0996704	0.920606	0.968912
CHFR	ENSG00000072609	9.36893	9.46944	9.31964	9.53256	9.41306	9.60673	9.42244	9.50687	704.35	0.0961506	0.12509	0.768654	0.442099	0.698399
TRHDE	ENSG00000072657	3.30992	2.98172	2.65988	3.37724	2.67984	2.6199	2.50521	2.77148	8.35551	-2.45519	0.880702	-2.78776	0.00530732	0.057091
P4HA2	ENSG00000072682	11.3627	11.547	11.0986	11.3321	11.2148	11.4226	11.1082	11.2193	2526.16	-0.146153	0.173162	-0.844024	0.398656	0.666996
FCGR2B	ENSG00000072694	3.53565	3.00748	2.8906	3.64352	3.3676	3.1925	3.34079	3.85571	11.4051	0.558696	0.968343	0.576961	0.563966	0.785912
NFATC3	ENSG00000072736	8.50504	8.72916	8.70432	8.56483	8.51009	8.59611	8.56382	8.60602	388.459	-0.0912395	0.124049	-0.735511	0.462028	0.713522
TRNT1	ENSG00000072756	9.1335	9.1276	8.97209	8.99119	8.90261	9.08351	9.01906	8.9683	522.345	-0.0947772	0.11896	-0.796716	0.425616	0.687169
ACADVL	ENSG00000072778	12.9965	13.1965	13.2698	13.0779	13.2688	13.1681	13.2951	13.3498	9480.97	0.192794	0.123564	1.56027	0.118696	0.351677
STK10	ENSG00000072786	9.20186	9.57484	9.5239	9.57812	9.32862	9.59885	9.47432	9.48899	715.171	-0.00491805	0.167941	-0.0292844	0.976638	0.991839
FBXW11	ENSG00000072803	11.6159	11.7047	11.6783	11.5984	11.7463	11.6998	11.7419	11.6627	3287.31	0.0924442	0.0769494	1.20136	0.22961	0.502096
ACAP1	ENSG00000072818	7.43037	6.96821	7.29623	7.04453	6.86802	6.91357	7.06842	6.96971	136.811	-0.400477	0.213362	-1.87698	0.0605203	0.243214
CRMP1	ENSG00000072832	11.2192	11.2842	11.261	11.0521	11.4089	11.3583	11.3627	11.2904	2498	0.217361	0.108358	2.00595	0.0448613	0.205581
EVC	ENSG00000072840	7.28288	7.89858	7.66539	8.03797	7.86403	8.04635	7.87468	8.41154	247.101	0.491158	0.300923	1.63217	0.102643	0.324437
DERL2	ENSG00000072849	10.1639	9.97834	9.92212	10.132	9.94218	9.96233	9.79535	9.8533	1008.68	-0.243203	0.127217	-1.91172	0.0559123	0.231893
SIDT1	ENSG00000072858	8.26695	8.37594	8.80791	7.85039	8.8197	8.77822	9.05124	8.39268	396.217	0.616579	0.324721	1.8988	0.057591	0.235821
NDE1	ENSG00000072864	6.9528	7.38017	6.75339	7.10249	7.21695	7.20498	6.89581	7.38178	141.535	0.191972	0.269974	0.711075	0.477038	0.724265
MRVI1	ENSG00000072952	6.02334	7.42115	7.01191	6.19598	6.69235	7.21888	7.14063	6.62384	123.209	0.226101	0.5096	0.443682	0.657272	0.842249
TMEM38A	ENSG00000072954	8.02097	8.17816	8.21982	7.77356	8.39644	8.16425	8.31371	8.23454	290.91	0.33904	0.188118	1.80228	0.071502	0.268459
AP1M1	ENSG00000072958	9.65206	9.89347	9.73364	9.93617	9.71988	9.77393	9.74333	9.71432	876.973	-0.106655	0.125286	-0.851294	0.394606	0.663695
PVR	ENSG00000073008	11.0585	11.0504	10.7109	11.3813	11.0378	11.0368	10.8385	11.0737	2114.1	-0.110251	0.209768	-0.525585	0.599176	0.80692
XRCC1	ENSG00000073050	9.23533	9.39083	9.33841	9.22036	9.31176	9.37691	9.46444	9.258	643.081	0.0860612	0.119691	0.719031	0.472122	0.720696
SCARB1	ENSG00000073060	9.55761	9.88314	9.73532	9.32604	10.0563	10.086	9.98663	9.81831	919.287	0.514522	0.200556	2.56548	0.0103034	0.0863243
CYP2W1	ENSG00000073067	2.18617	2.28399	2.44815	2.03801	2.15761	2.00014	1.99692	2.24223	4.73354	-1.03653	0.876299	-1.18285	0.236869	NA
MCM2	ENSG00000073111	8.01754	8.08223	7.77844	8.41478	7.34543	7.69967	7.71231	7.75718	241.411	-0.714526	0.248006	-2.88108	0.00396314	0.0477875
MOV10L1	ENSG00000073146	1.09362	1.48056	1.33876	1.19298	1.09685	1.25523	1.20115	1.09578	2.48643	-1.54979	1.43145	-1.08267	0.278955	NA
PANX2	ENSG00000073150	6.59687	7.091	6.95908	6.9215	6.9741	7.41313	7.05325	6.72894	128.797	0.278657	0.288726	0.965125	0.334482	0.61152
SELENOO	ENSG00000073169	8.44896	8.93671	8.86831	8.70542	8.91055	8.96409	8.79358	8.96733	458.915	0.235554	0.184186	1.27889	0.200935	0.469259
TP63	ENSG00000073282	2.61134	3.23339	3.39607	2.98536	2.678	3.02359	2.895	2.56298	8.4843	-1.33751	1.01604	-1.31639	0.188042	0.453083
ALPK1	ENSG00000073331	6.30985	6.3937	6.10162	6.69648	6.27104	6.10915	6.0077	6.65429	82.4156	-0.189922	0.327717	-0.57953	0.562232	0.78476
LLGL2	ENSG00000073350	11.5998	11.8064	12.0935	11.5725	11.814	11.8306	11.8715	11.9125	3637.7	0.101468	0.184881	0.54883	0.583122	0.798086
PDE8A	ENSG00000073417	10.6109	10.6392	10.5271	10.5764	10.6099	10.7335	10.6759	10.6327	1582.51	0.110514	0.0854451	1.29339	0.195876	0.462789
CLCN4	ENSG00000073464	10.7468	10.7184	10.8792	10.3823	11.0123	10.7373	11.0371	10.8106	1800.49	0.30926	0.190383	1.62441	0.104287	0.326919
NLE1	ENSG00000073536	8.1618	7.74771	7.81729	8.27028	7.64172	7.51721	7.61193	7.57655	229.824	-0.68216	0.212981	-3.20292	0.00136044	0.0245676
SDHA	ENSG00000073578	10.669	10.8217	10.7812	10.8748	10.7485	10.7426	10.7465	10.953	1779.07	0.0180799	0.122029	0.148161	0.882216	0.952936
SMARCE1	ENSG00000073584	8.42861	8.47419	8.59271	8.34545	8.56265	8.47163	8.52724	8.35514	355.746	0.0278651	0.136536	0.204086	0.838286	0.934536
FNDC8	ENSG00000073598	0.173058	0.126204	0.0708012	0.119871	0.0724907	0.125594	0.221659	0.126298	1.11254	0.37978	1.46923	0.258488	0.79603	NA
GSDMB	ENSG00000073605	5.2145	5.50454	5.63238	5.48853	5.93408	5.90229	5.81579	6.18929	55.1349	0.971396	0.274928	3.53328	0.000410444	0.010584
KDM5A	ENSG00000073614	10.9247	11.1427	11.0727	10.9248	11.0923	11.0483	11.0261	11.0072	2095.83	0.0348313	0.109297	0.318684	0.749966	0.891309
ADAM11	ENSG00000073670	2.45328	2.59842	2.62121	2.5685	2.60579	2.46086	2.87546	2.55554	6.21005	0.418668	0.671957	0.623057	0.533247	NA
PPP2R3A	ENSG00000073711	8.48403	8.37316	8.27294	8.82618	8.49565	8.57278	8.30614	8.67136	367.639	0.01433	0.220982	0.064847	0.948296	0.981799
FERMT2	ENSG00000073712	9.98578	10.1559	9.84889	10.3404	9.54946	9.9504	9.8149	9.63832	989.472	-0.51669	0.205385	-2.51571	0.0118792	0.0941576
ABCB11	ENSG00000073734	4.54437	3.87251	3.94448	4.0392	4.16878	4.14809	3.92344	4.00752	17.6382	-0.198935	0.49816	-0.39934	0.689643	0.859861
DHRS9	ENSG00000073737	5.7808	4.80951	4.36952	6.32473	5.21374	4.88579	5.18471	5.76807	48.7184	-0.507173	0.782924	-0.647794	0.517118	0.753874
PTGS2	ENSG00000073756	10.9792	8.54781	9.0017	10.8606	9.56505	9.24783	8.96665	8.80938	1059.01	-1.61498	0.819696	-1.97021	0.0488139	0.214507
IGF2BP2	ENSG00000073792	7.36322	7.09117	6.58924	8.10543	6.99126	7.46762	6.44155	7.7198	171.046	-0.268533	0.542834	-0.494686	0.620822	0.820648
MAP3K13	ENSG00000073803	9.98978	9.79482	9.79065	9.88449	9.91755	9.89394	9.97046	9.82591	946.744	0.0522345	0.111014	0.470523	0.637981	0.829163
ST6GAL1	ENSG00000073849	9.37793	8.43479	8.25841	9.66686	9.50028	8.46303	8.26635	10.0378	630.002	0.306724	0.759089	0.404069	0.686162	0.85809
TBX21	ENSG00000073861	0.274642	0.222216	0.220835	0.270992	0.333055	0.426723	0.275276	0.277803	1.26206	2.08797	1.50907	1.38362	0.166475	NA
VDAC1P1	ENSG00000073905	2.21048	2.26402	2.12296	2.11372	2.22992	2.13355	2.08231	2.04069	4.50036	-0.409568	0.703775	-0.581958	0.560595	NA
FRY	ENSG00000073910	10.8775	11.0348	10.9953	10.5394	11.2362	11.1646	11.0243	11.0177	2063.08	0.347133	0.185076	1.87562	0.0607075	0.243651
PICALM	ENSG00000073921	12.037	12.0393	11.9654	12.1829	11.9704	11.9886	12.0532	11.9355	4168.05	-0.104468	0.100801	-1.03638	0.300024	0.578226
NSF	ENSG00000073969	11.2279	11.2292	11.2263	11.0524	11.237	11.1644	11.2734	11.1773	2354.35	0.0405692	0.100156	0.405061	0.685433	0.857791
GLI2	ENSG00000074047	7.28767	7.93255	7.10413	7.25674	6.95007	7.74196	7.41557	6.99204	170.956	-0.192409	0.377161	-0.510151	0.609945	0.813393
CLASP1	ENSG00000074054	10.7111	10.8587	10.9887	10.8114	10.8926	10.9039	10.911	10.9379	1885.95	0.0947326	0.110655	0.856109	0.391937	0.661453
MRPS34	ENSG00000074071	10.0602	10.1141	10.0686	10.125	10.0262	9.99902	10.0239	10.0831	1070.21	-0.0872531	0.0767632	-1.13665	0.255683	0.530103
NOTCH3	ENSG00000074181	10.3392	12.2975	11.7997	11.2343	10.8575	11.5543	11.1944	11.3744	2954.85	-0.516525	0.486981	-1.06067	0.288841	0.566472
CLNS1A	ENSG00000074201	9.99919	9.88195	9.96728	9.98814	9.87419	9.7313	10.0003	9.83452	965.402	-0.14207	0.117406	-1.21008	0.226249	0.498387
PPP2R2C	ENSG00000074211	9.91715	9.9749	9.74853	9.58069	10.126	10.1471	10.1199	9.92811	999.715	0.397092	0.16386	2.42336	0.0153777	0.110012
TEAD2	ENSG00000074219	7.96081	8.05689	7.75226	8.57448	7.10875	7.60711	7.42836	8.11147	247.517	-0.782812	0.377855	-2.07173	0.0382909	0.188417
EED	ENSG00000074266	8.62196	8.62996	8.54022	8.68924	8.66731	8.69754	8.62084	8.61923	398.185	0.0455	0.103495	0.439635	0.660202	0.84354
CDHR2	ENSG00000074276	7.34244	7.51619	7.45464	7.41935	7.84933	7.71736	7.45177	8.01441	198.568	0.543076	0.208274	2.60751	0.00912032	0.0805246
SNCB	ENSG00000074317	8.93183	8.29954	8.61074	8.51511	8.78775	8.24224	8.66535	8.55525	390.211	-0.0498601	0.253928	-0.196356	0.844332	0.937031
TSG101	ENSG00000074319	10.7118	10.8748	10.7059	10.8752	10.7113	10.8199	10.7569	10.6201	1739.28	-0.0966793	0.116869	-0.827243	0.408099	0.67436
NCBP3	ENSG00000074356	10.2544	10.3671	10.3514	10.3287	10.5071	10.5094	10.3768	10.5029	1355.99	0.220452	0.0912707	2.41537	0.0157193	0.111451
ATP2A3	ENSG00000074370	14.0668	14.2197	14.7461	13.8135	14.3528	14.1789	14.4196	14.3182	20278.8	0.0784701	0.272335	0.288139	0.773241	0.901716
CA12	ENSG00000074410	8.46864	7.05839	7.53761	9.36589	7.11443	6.19125	6.47111	8.02751	297.928	-1.89251	0.950727	-1.9906	0.0465251	0.209229
MGLL	ENSG00000074416	8.51022	8.56046	8.47767	9.40663	8.76473	8.73998	8.43115	9.03161	449.848	-0.0788872	0.345636	-0.228238	0.819461	0.926028
NTN4	ENSG00000074527	8.88164	8.87101	8.95079	9.87988	8.93083	8.5387	8.56774	9.74446	591.061	-0.257878	0.467217	-0.551945	0.580986	0.796805
BCS1L	ENSG00000074582	8.89696	8.8791	8.7821	8.97337	8.86029	8.76444	8.6959	8.90327	461.197	-0.115875	0.124298	-0.932229	0.351218	0.62677
NUAK1	ENSG00000074590	10.1904	10.0383	9.97237	10.0958	10.3055	10.0167	10.3018	10.1667	1132.67	0.188035	0.140154	1.34164	0.179714	0.441988
DPP8	ENSG00000074603	10.6342	10.8608	10.906	10.692	10.7708	10.7461	10.818	10.7477	1754.12	-0.0117017	0.121271	-0.0964919	0.92313	0.969767
SLC24A1	ENSG00000074621	8.27313	8.10355	8.40047	8.06735	8.378	8.3193	8.44091	8.28623	314	0.212973	0.156616	1.35984	0.173882	0.433742
ZNF532	ENSG00000074657	9.51828	10.0402	9.85761	9.83866	9.528	9.98388	9.73527	9.88114	903.478	-0.0504249	0.212281	-0.237538	0.812239	0.922148
SCARF1	ENSG00000074660	7.24184	7.59523	7.49142	7.7333	6.68674	6.41224	6.5789	7.03738	152.35	-1.35549	0.277615	-4.88263	1.0468e-06	0.000113759
LMAN1	ENSG00000074695	12.9684	12.9114	12.7952	13.0113	12.9022	12.9908	13.0647	12.8655	7874.86	0.0498218	0.115298	0.432113	0.665659	0.846541
HACD3	ENSG00000074696	12.2264	12.1912	12.3799	11.9389	12.5934	12.4635	12.6238	12.5192	5395.51	0.520712	0.155594	3.34661	0.000818052	0.0175501
IPCEF1	ENSG00000074706	4.01566	3.51545	3.70428	3.68287	3.67721	3.51172	3.61369	4.11751	13.932	0.0369806	0.574976	0.0643169	0.948718	0.981902
ZZEF1	ENSG00000074755	12.1803	12.0145	12.0906	12.0076	11.995	11.8247	11.899	11.8362	4067.38	-0.270878	0.106192	-2.55084	0.0107462	0.0884155
NOX3	ENSG00000074771	-1.38317	-1.38203	-1.25703	-1.38457	-1.38142	-1.38227	-1.38293	-1.38199	0.360298	-1.93798	3.48517	-0.556065	0.578167	NA
ENO1	ENSG00000074800	14.5964	14.4316	14.3798	14.8842	14.1295	14.2074	14.2716	14.1433	21939.6	-0.58508	0.176321	-3.31827	0.000905758	0.0187488
SLC12A1	ENSG00000074803	4.24831	4.21649	4.65063	4.34409	4.31804	4.37744	4.45756	4.21733	20.788	-0.0901229	0.382822	-0.235417	0.813885	0.92278
MYDGF	ENSG00000074842	11.3087	11.3413	11.0143	11.3936	11.0706	11.2259	10.9573	11.107	2340.64	-0.263325	0.158142	-1.66511	0.0958899	0.314126
ANO8	ENSG00000074855	9.21519	9.31827	9.40941	9.18811	9.57645	9.48438	9.41695	9.42797	670.884	0.287099	0.121721	2.35867	0.0183404	0.121849
TUBE1	ENSG00000074935	8.8392	8.8771	8.8725	8.91445	9.16897	9.17108	9.05837	9.08557	515.551	0.371492	0.0957327	3.88051	0.000104238	0.00397806
ARHGEF10L	ENSG00000074964	10.8656	10.8877	11.2239	10.8089	11.099	10.9001	11.2894	11.1663	2120.68	0.239699	0.187116	1.28101	0.200189	0.468631
TXK	ENSG00000074966	5.68513	5.69526	5.44893	5.32236	6.39126	6.2255	5.58597	5.78407	58.7941	0.942437	0.373583	2.5227	0.0116458	0.0927902
WSCD2	ENSG00000075035	11.2299	11.7861	11.6445	10.8277	12.1626	12.5506	12.3146	12.466	4296.33	1.38614	0.306263	4.52599	6.01134e-06	0.000463076
KCNQ2	ENSG00000075043	8.82718	8.84246	9.20306	8.30543	9.11306	8.732	9.11495	9.05106	493.178	0.26211	0.282148	0.928984	0.352898	0.627975
TACR2	ENSG00000075073	1.5569	1.51173	1.50625	1.63864	1.70921	1.5617	1.65152	1.7465	3.13236	1.18374	0.882046	1.34204	0.179582	NA
ACTR6	ENSG00000075089	9.53234	9.32767	9.42208	9.41648	9.32067	9.29954	9.42862	9.13953	661.175	-0.187104	0.132845	-1.40844	0.159002	0.413659
TIPIN	ENSG00000075131	7.54726	7.32012	7.15781	7.56257	7.21764	7.14315	7.14225	7.49643	162.676	-0.242353	0.221561	-1.09385	0.274022	0.549086
SRI	ENSG00000075142	10.6456	10.5584	10.5774	10.4963	10.5523	10.4836	10.5478	10.5027	1496.29	-0.0717615	0.0845583	-0.848663	0.396069	0.664922
EIF4G3	ENSG00000075151	11.7726	11.9157	11.8675	11.781	11.9337	11.9945	12.0497	12.0025	3876.79	0.234701	0.0888132	2.64264	0.00822622	0.0752032
NUP37	ENSG00000075188	8.19397	7.97374	7.89124	8.09859	7.87249	7.98187	7.80723	7.81766	250.099	-0.271107	0.153822	-1.76247	0.0779902	0.280068
SEMA3A	ENSG00000075213	7.03355	7.02268	6.94242	6.8292	6.84116	7.07122	6.95825	6.84225	123.537	-0.0441717	0.171652	-0.257333	0.796921	0.914257
GTSE1	ENSG00000075218	4.12962	5.57548	4.45569	4.50992	4.20274	4.89613	4.89496	5.09002	30.8444	-0.00587774	0.736715	-0.00797831	0.993634	0.997075
SEMA3C	ENSG00000075223	6.2111	6.84444	6.3354	6.86196	6.54607	8.3003	6.84481	6.59426	143.464	1.18807	0.58784	2.02108	0.0432711	0.201325
TTC38	ENSG00000075234	9.34992	9.44768	9.37654	9.39888	9.27144	9.25291	9.31824	9.35522	652.045	-0.140012	0.0897098	-1.56072	0.11859	0.351478
ACAT1	ENSG00000075239	11.8276	11.3873	11.5794	11.3598	11.4252	11.2865	11.4155	11.2722	2826.17	-0.296764	0.175771	-1.68836	0.0913427	0.305519
GRAMD4	ENSG00000075240	12.0016	11.7727	11.1044	11.4026	10.6057	10.8459	10.5136	10.757	2536.98	-1.37049	0.272085	-5.03699	4.72904e-07	5.95435e-05
CELSR1	ENSG00000075275	6.36918	6.93567	6.46477	7.09382	6.80934	6.69958	6.62924	7.60531	122.641	0.421086	0.422018	0.997792	0.31838	0.595168
WNT8B	ENSG00000075290	1.60391	1.50743	1.44769	1.54698	1.5644	1.94596	1.65299	1.61217	3.26693	1.8147	1.03505	1.75324	0.0795602	NA
ZNF638	ENSG00000075292	12.0922	12.0105	11.9952	11.8077	12.0367	11.975	12.0719	11.9429	4084.68	0.0389767	0.11796	0.330422	0.741081	0.887163
SLC25A40	ENSG00000075303	8.80044	8.84498	8.95769	8.76814	9.01999	8.91221	9.23163	9.01646	497.22	0.311278	0.143504	2.16913	0.0300729	0.163454
TIMM21	ENSG00000075336	8.70447	8.68329	8.38068	8.85139	8.45726	8.57115	8.3818	8.46058	382.542	-0.302055	0.175377	-1.72232	0.0850111	0.294171
ADD2	ENSG00000075340	5.63964	5.32683	4.78004	6.05431	4.39959	4.83961	4.57162	4.87237	40.5413	-1.85004	0.536667	-3.44728	0.000566258	0.0135672
RASAL2	ENSG00000075391	10.0605	10.2552	10.224	10.3122	10.2578	10.4319	10.1651	10.2362	1217.48	0.0895286	0.135556	0.660454	0.508963	0.748701
VPS9D1	ENSG00000075399	8.16913	8.54524	8.42231	8.16943	8.59328	8.73132	8.58581	8.71576	367.19	0.489217	0.173851	2.81401	0.00489281	0.0544805
ZNF37A	ENSG00000075407	10.4831	10.3233	10.4455	10.3745	10.4833	10.2736	10.3985	10.2222	1333.4	-0.087501	0.124486	-0.702898	0.48212	0.728285
MARK3	ENSG00000075413	10.7857	10.9	10.8238	10.9311	10.8508	10.894	10.8276	10.8442	1856.67	-0.0107164	0.0846502	-0.126597	0.89926	0.961735
SLC25A3	ENSG00000075415	12.551	12.5801	12.554	12.6776	12.5058	12.5045	12.5264	12.5207	6015.43	-0.11331	0.0734423	-1.54284	0.122869	0.35849
FNDC3B	ENSG00000075420	12.0162	11.9985	11.8856	12.0643	11.9062	11.8781	11.9213	11.9204	3960.9	-0.126576	0.0847721	-1.49313	0.135403	0.378279
FOSL2	ENSG00000075426	10.4992	10.2049	9.90904	10.8111	9.75475	10.0616	9.72411	10.1228	1197.05	-0.723085	0.293773	-2.46137	0.0138407	0.103144
CACNG5	ENSG00000075429	6.17095	5.25676	5.61204	5.44859	6.23178	5.54073	5.73257	5.84709	56.5706	0.359428	0.438539	0.819602	0.412443	0.677579
CACNG4	ENSG00000075461	8.28308	9.17336	9.38824	8.48828	9.65337	9.7298	9.61283	9.42258	662.384	1.01605	0.360774	2.81632	0.00485773	0.0542163
FRYL	ENSG00000075539	10.9253	11.1941	10.9906	10.9374	11.1977	11.1036	10.988	11.0012	2119.28	0.0862794	0.135597	0.636291	0.524587	0.758004
TMEM131	ENSG00000075568	11.0298	11.2894	11.4387	11.2053	11.4241	11.2404	11.4205	11.3306	2535.95	0.155059	0.153118	1.01268	0.311214	0.588791
FSCN1	ENSG00000075618	8.68279	9.42901	8.87982	9.41029	8.18796	8.78777	8.82759	8.93978	507.06	-0.639675	0.328148	-1.94935	0.0512534	0.220484
ACTB	ENSG00000075624	14.8449	15.0795	14.7486	15.5252	14.4198	14.6526	14.4655	14.5042	29898.3	-0.840584	0.243569	-3.45111	0.000558294	0.0134292
MOCOS	ENSG00000075643	4.99415	4.92951	4.80093	5.33474	4.83639	4.60921	4.67261	5.13988	31.3205	-0.456012	0.398403	-1.1446	0.252375	0.527088
PLD1	ENSG00000075651	8.9	8.90128	9.08477	8.7216	9.14171	8.90118	8.97361	9.73548	552.041	0.496118	0.283279	1.75134	0.0798875	0.28304
ATP12A	ENSG00000075673	-0.376288	-0.375481	-0.376505	-0.377251	-0.375044	-0.375651	-0.318964	-0.0629859	0.896761	3.33128	2.87527	1.15859	0.246621	NA
WDR62	ENSG00000075702	5.00022	5.41576	4.92808	5.20821	4.6812	5.14483	5.21226	5.2257	35.3896	-0.146039	0.383694	-0.380612	0.703491	0.866822
DLG1	ENSG00000075711	11.5495	11.5217	11.5487	11.484	11.3813	11.5522	11.548	11.4151	2901.62	-0.072459	0.0953202	-0.760165	0.447156	0.702536
RAB7A	ENSG00000075785	12.6137	12.5423	12.5422	12.5366	12.5448	12.5474	12.6254	12.495	6026.09	-0.00735334	0.0762783	-0.0964015	0.923202	0.969767
BCAP29	ENSG00000075790	10.5828	10.5604	10.5101	10.4994	10.4206	10.5118	10.507	10.3578	1444.91	-0.128997	0.0923706	-1.39652	0.162558	0.418179
SEC31B	ENSG00000075826	7.22606	7.74113	7.75046	7.05843	8.19746	8.20829	7.94952	7.97392	233.288	0.945069	0.287923	3.28237	0.00102939	0.0204723
SART3	ENSG00000075856	10.3554	10.4824	10.4955	10.4841	10.4674	10.3918	10.4417	10.4187	1392.6	-0.0377927	0.0865571	-0.436622	0.662386	0.844803
ARHGAP15	ENSG00000075884	2.55926	2.7395	2.82658	2.54594	2.62202	2.56805	2.8006	2.65877	6.4721	-0.0437596	0.634475	-0.0689697	0.945014	NA
TUBA3D	ENSG00000075886	3.05494	2.87422	3.08449	2.75953	3.15492	2.99476	3.09383	2.87465	8.13394	0.38832	0.598739	0.648563	0.516621	NA
PAX2	ENSG00000075891	1.23104	1.23675	1.27709	1.3566	1.13088	1.33195	1.32679	1.12985	2.43394	-0.509167	1.14248	-0.445669	0.655836	NA
EXOSC7	ENSG00000075914	8.55418	8.61052	8.4952	8.63746	8.51281	8.4778	8.49383	8.67884	377.71	-0.0487539	0.122952	-0.396527	0.691716	0.861437
KIFAP3	ENSG00000075945	10.6318	10.6602	10.6929	10.5976	10.5603	10.6347	10.6507	10.4779	1569.26	-0.0929284	0.0946058	-0.982269	0.325967	0.602957
MKRN2	ENSG00000075975	9.82036	9.7784	9.92187	9.90981	9.66924	9.62839	9.81462	9.76864	888.434	-0.203335	0.110972	-1.8323	0.0669063	0.257757
MCM6	ENSG00000076003	7.68052	8.53613	7.49602	8.37598	7.11892	7.96726	7.56574	7.90025	250.007	-0.653396	0.414348	-1.57693	0.114812	0.345382
REXO2	ENSG00000076043	9.36966	9.65011	9.62198	9.41141	9.47105	9.73661	9.64865	9.58151	760.737	0.13958	0.152398	0.915894	0.359722	0.633801
RBM7	ENSG00000076053	9.17657	9.04105	8.95081	9.16894	8.77217	8.855	9.01624	8.89074	510.772	-0.304462	0.137831	-2.20896	0.0271777	0.154478
RBMS2	ENSG00000076067	8.8979	8.77351	8.70601	9.1811	8.68656	8.67355	8.47858	9.05824	457.857	-0.242287	0.237968	-1.01815	0.308608	0.585437
BAZ2A	ENSG00000076108	11.8107	12.0272	12.0236	11.9003	12.1014	12.0302	12.0782	12.0768	4129.43	0.18692	0.103569	1.80479	0.0711077	0.267558
PTPN23	ENSG00000076201	11.2417	11.1551	11.3024	11.3685	11.2504	11.2261	11.369	11.1832	2462.22	-0.015258	0.111943	-0.136301	0.891583	0.957607
MLH1	ENSG00000076242	10.1593	10.07	10.094	10.0633	10.2623	10.2596	10.2119	10.1072	1142.12	0.169928	0.0941045	1.80574	0.0709588	0.267333
UNG	ENSG00000076248	8.87834	8.98684	9.00622	8.94985	8.83855	8.81396	8.89707	9.01117	486.489	-0.0959013	0.11426	-0.839325	0.401287	0.669361
FMO4	ENSG00000076258	5.78117	5.80765	5.86129	5.7719	5.77146	6.13262	5.89368	5.76616	58.1179	0.182887	0.232944	0.78511	0.432389	0.691437
KLHL20	ENSG00000076321	8.83265	8.90887	8.88271	8.81048	8.70893	9.04745	9.00282	8.92669	476.742	0.105772	0.141324	0.748432	0.454199	0.707821
RGS11	ENSG00000076344	9.50666	9.64991	10.1088	9.19417	10.195	9.97037	10.2817	9.94901	978.342	0.654523	0.284579	2.29997	0.0214498	0.133245
SLC46A1	ENSG00000076351	8.58286	8.53417	8.65753	8.37924	8.71215	8.74596	8.73295	8.66721	397.702	0.262146	0.126656	2.06974	0.0384769	0.188824
PLXNA2	ENSG00000076356	11.9412	11.9173	11.8468	11.7364	12.0108	11.8785	11.7751	11.8543	3755.08	0.0290022	0.119017	0.243682	0.807477	0.919893
SPAG5	ENSG00000076382	6.28339	6.96628	6.16178	6.27118	6.04526	6.50202	6.2276	6.53956	86.7565	-0.216012	0.361874	-0.596926	0.550557	0.777139
ANKRD13A	ENSG00000076513	10.3501	10.3198	10.4289	10.5479	10.4152	10.4485	10.4407	10.4921	1382.92	0.0501693	0.106268	0.4721	0.636856	0.828594
TPD52	ENSG00000076554	12.8453	13.0223	13.0439	12.7111	12.901	13.0835	13.1179	12.6676	7862.07	0.0621636	0.18843	0.329903	0.741473	0.887461
ACACB	ENSG00000076555	11.0577	11.1566	11.4701	10.8374	11.407	11.1229	11.3159	11.2796	2401.7	0.192827	0.208816	0.92343	0.355783	0.630818
TRAF4	ENSG00000076604	9.37703	9.46046	9.30886	9.59623	9.36135	9.382	9.17439	9.59096	684.194	-0.0806053	0.170137	-0.473767	0.635666	0.827752
PAG1	ENSG00000076641	8.47441	8.94832	8.63635	9.04804	7.89972	8.53578	8.3157	8.70655	400.529	-0.601558	0.300535	-2.00162	0.0453254	0.206773
GPATCH1	ENSG00000076650	8.07564	8.01005	8.15095	7.96014	8.12303	8.06796	8.03514	7.85598	263.25	-0.0413171	0.14411	-0.286704	0.774339	0.902078
ICAM3	ENSG00000076662	-0.488932	-0.541391	-0.392018	-0.492046	-0.54105	-0.541523	-0.48839	-0.54137	0.719555	-1.94741	1.99649	-0.975415	0.329354	NA
NT5C2	ENSG00000076685	10.0176	9.86441	9.91017	9.98343	9.88376	9.76352	9.96632	9.87903	963.601	-0.104169	0.108856	-0.956945	0.338595	0.615632
MCAM	ENSG00000076706	9.36272	9.85615	9.80034	10.1644	8.48408	9.47222	8.82062	9.64181	783.984	-0.93098	0.397063	-2.34467	0.019044	0.124307
GPC4	ENSG00000076716	7.11475	7.47948	6.97063	7.68716	7.21305	7.4136	7.10471	7.37783	161.074	-0.106307	0.280132	-0.379489	0.704325	0.86726
MBNL3	ENSG00000076770	9.81241	9.92938	10.0251	9.60632	10.0062	10.1117	10.1018	10.0222	1001.52	0.307375	0.154489	1.98963	0.0466316	0.209229
CAMSAP3	ENSG00000076826	9.81911	10.0255	10.1091	9.85253	10.2143	10.1031	9.99241	10.098	1050.86	0.217075	0.141601	1.533	0.125275	0.362642
RAP1GAP	ENSG00000076864	11.7938	11.9538	12.0478	11.5272	12.1744	12.0552	12.0693	12.2832	4149.1	0.440602	0.186082	2.36778	0.0178951	0.120006
XAB2	ENSG00000076924	10.0776	10.1525	10.277	10.3054	10.1171	10.0601	10.1436	10.099	1143.24	-0.150525	0.109893	-1.36974	0.170767	0.429693
ARHGEF1	ENSG00000076928	10.0613	10.2301	10.2589	10.3814	10.0195	10.086	10.1247	10.2177	1161.04	-0.184708	0.134964	-1.36857	0.171132	0.430091
STXBP2	ENSG00000076944	9.39877	9.31456	9.64063	9.65195	9.44825	9.35867	9.53935	9.45105	716.498	-0.0904384	0.155322	-0.582266	0.560388	0.783637
MAP2K7	ENSG00000076984	9.94869	9.95454	9.9919	10.0553	9.84809	9.85481	9.97494	9.82985	979.592	-0.163347	0.0948696	-1.7218	0.0851056	0.294387
NMRK2	ENSG00000077009	-0.734142	-0.67906	-0.734287	-0.684577	-0.624956	-0.733718	-0.681057	-0.733587	0.631005	0.685471	2.10847	0.325103	0.745103	NA
DGKD	ENSG00000077044	9.99828	10.279	10.4458	10.3215	9.91429	10.2977	10.1285	10.3435	1205.48	-0.131905	0.198386	-0.664892	0.50612	0.746806
CTTNBP2	ENSG00000077063	8.3381	8.01784	8.2179	8.10055	8.79219	8.30837	8.41449	8.37669	327.722	0.482457	0.207075	2.32986	0.0198133	0.127083
ACTL6B	ENSG00000077080	8.727	8.83346	9.03987	8.81736	8.86108	8.80307	8.85537	8.88785	464.033	-0.012583	0.133054	-0.0945703	0.924656	0.970477
RARB	ENSG00000077092	6.85865	7.42249	6.98682	7.27275	6.45884	7.01031	6.79813	7.08815	131.892	-0.483239	0.300488	-1.60818	0.107796	0.33362
TOP2B	ENSG00000077097	12.0786	12.2586	12.2177	12.2106	12.1977	12.1707	12.2116	12.1664	4674.46	-0.00963276	0.0860516	-0.111942	0.91087	0.965106
TM9SF3	ENSG00000077147	13.0105	13.0101	13.0276	13.08	12.9722	13.0163	13.0302	13.0418	8330.26	-0.0248208	0.0630902	-0.393418	0.694011	0.862091
NFKB2	ENSG00000077150	9.91187	9.93423	9.48169	10.4446	9.60474	9.63541	9.39551	9.87071	926.073	-0.527617	0.290739	-1.81475	0.0695631	0.264036
UBE2T	ENSG00000077152	6.3398	6.49677	5.8817	5.92068	5.955	6.04098	5.92786	6.12249	69.7767	-0.323157	0.299361	-1.07949	0.280371	0.556872
PPP1R12B	ENSG00000077157	9.59934	9.67846	9.91206	9.60186	9.78987	9.71695	9.7906	9.84062	860.299	0.118687	0.138672	0.855887	0.39206	0.661565
DNAJC10	ENSG00000077232	12.4886	12.3361	12.3506	12.4031	12.3463	12.3389	12.4788	12.3153	5348.54	-0.0358135	0.0988298	-0.362375	0.717072	0.874054
GTF3C1	ENSG00000077235	12.0756	12.4046	12.5441	12.0777	12.6033	12.5084	12.6468	12.5254	5599.76	0.405284	0.184386	2.19802	0.0279474	0.157626
IL4R	ENSG00000077238	9.41351	9.20888	8.97666	10.1501	8.49196	8.80921	8.68489	9.32466	633.762	-0.977689	0.394812	-2.47634	0.0132736	0.100805
USP33	ENSG00000077254	11.1855	11.1255	11.1932	11.0774	11.2294	11.1784	11.2468	11.1787	2317.82	0.0916047	0.0789482	1.16031	0.245921	0.520019
PAK3	ENSG00000077264	12.6902	12.941	12.6809	12.1968	12.6931	12.6215	12.6274	12.6064	6451.75	-0.0304916	0.216038	-0.14114	0.88776	0.95589
CAPN6	ENSG00000077274	6.28307	5.70676	6.57907	7.15939	6.55661	5.79408	6.23485	7.73805	114.187	0.460989	0.679529	0.678395	0.497522	0.740342
DCX	ENSG00000077279	8.27895	8.4798	8.76472	7.99244	8.27426	8.45299	8.64519	8.12414	341.94	-0.0355196	0.280988	-0.12641	0.899408	0.961773
SNRPA	ENSG00000077312	8.84782	8.73976	8.4923	9.04253	8.48321	8.5164	8.58819	8.63276	413.713	-0.367111	0.189904	-1.93313	0.0532198	0.225385
SPAG6	ENSG00000077327	7.40972	7.27481	7.45569	7.48307	7.44835	7.12963	7.44012	7.35254	166.916	-0.0956878	0.172616	-0.554338	0.579348	0.79579
EXOSC5	ENSG00000077348	7.29853	6.95424	7.01961	7.69431	6.43783	6.54772	6.52242	6.64646	130.292	-1.23578	0.28287	-4.36873	1.24972e-05	0.000797173
DYNC1I2	ENSG00000077380	11.3806	11.1998	11.2372	11.2813	11.1657	11.2236	11.2508	11.1053	2409.42	-0.130899	0.100422	-1.30349	0.192409	0.458951
APBB1IP	ENSG00000077420	4.63066	4.90808	4.81689	5.84704	4.8208	5.01824	5.25208	6.0777	42.7262	0.483798	0.67489	0.716854	0.473464	0.72175
LRCH4	ENSG00000077454	7.95591	8.13791	8.35596	8.13526	8.1855	8.27076	8.36467	8.43964	303.547	0.252603	0.172711	1.46258	0.143583	0.391743
FAM76B	ENSG00000077458	8.93558	8.73999	8.60195	8.85317	8.71114	8.72003	8.72843	8.59249	428.59	-0.152292	0.14453	-1.0537	0.292019	0.570002
SIRT6	ENSG00000077463	8.73321	8.68607	8.74232	8.89956	8.50285	8.58185	8.52643	8.65418	409.048	-0.305379	0.123043	-2.48189	0.0130689	0.0998653
POLD3	ENSG00000077514	8.73235	8.58452	8.44737	8.5329	8.45902	8.45524	8.48504	8.50313	369.823	-0.157622	0.128302	-1.22852	0.219252	0.49091
ACTN2	ENSG00000077522	2.63671	2.52862	2.51316	2.61791	2.62066	2.64912	2.42981	2.48427	5.96246	-0.152724	0.614713	-0.248448	0.803788	NA
CAPZB	ENSG00000077549	12.3649	12.6726	12.351	12.4184	12.4771	12.4789	12.4551	12.4257	5639.87	-0.000369017	0.130303	-0.00283199	0.99774	0.998921
GPR137B	ENSG00000077585	9.09956	9.12638	8.93095	8.84814	9.15612	9.24172	8.93613	8.95437	529.364	0.110112	0.167208	0.658534	0.510195	0.749712
NAALAD2	ENSG00000077616	5.69654	6.04946	6.02041	5.91999	6.072	6.60787	6.45602	6.07542	72.326	0.725873	0.294654	2.46348	0.0137597	0.102773
JADE1	ENSG00000077684	10.9755	10.7503	10.8367	10.8709	10.8397	10.7716	10.8737	10.8448	1843.48	-0.0417033	0.102057	-0.408628	0.682813	0.856896
SLC25A43	ENSG00000077713	8.38142	8.4194	8.1283	8.16748	8.46346	8.33501	8.33693	8.12732	316.486	0.0629349	0.173794	0.362124	0.71726	0.87408
UBE2A	ENSG00000077721	10.599	10.8504	10.6151	10.5776	10.7489	10.8033	10.7878	10.6746	1679.1	0.130625	0.125479	1.04101	0.297869	0.576419
FGFR1	ENSG00000077782	12.147	12.0417	11.7589	11.981	12.2706	12.0763	12.0775	12.1951	4335.32	0.243886	0.150789	1.6174	0.105792	0.329858
FKBP6	ENSG00000077800	-1.25549	-1.3822	-1.38367	-1.38476	-1.38158	-1.38244	-1.38311	-1.38216	0.365674	-1.95683	3.48386	-0.561684	0.574331	NA
SMC1B	ENSG00000077935	2.25592	2.31116	2.45305	2.1999	2.36125	2.26409	2.25807	2.31154	4.99564	-0.0649698	0.668918	-0.0971267	0.922626	NA
FBLN1	ENSG00000077942	7.63918	7.90009	7.11012	7.93574	6.17321	6.58018	6.45653	6.80117	164.642	-1.91019	0.338972	-5.63523	1.74821e-08	4.19962e-06
ITGA8	ENSG00000077943	6.33573	6.80444	6.78012	6.45923	6.18492	6.98886	6.5849	6.596	99.6865	0.0212702	0.327739	0.0648996	0.948254	0.981799
CST7	ENSG00000077984	1.8972	1.75647	1.89456	1.79435	2.00341	1.75542	2.14221	1.85943	3.86645	0.939509	0.897261	1.04708	0.295061	NA
MAP2	ENSG00000078018	12.9033	12.7676	12.8019	12.4901	12.9691	12.755	12.8904	12.6157	7073.74	0.0944187	0.175318	0.538557	0.590193	0.801881
PIAS2	ENSG00000078043	9.62048	9.29699	9.50547	9.3583	9.57522	9.37743	9.54099	9.47425	712.289	0.062433	0.146342	0.426624	0.669653	0.849325
AMPH	ENSG00000078053	9.37265	9.1499	9.43103	8.94487	9.31922	9.0371	9.3446	9.21695	606.474	-0.00761118	0.198671	-0.0383105	0.96944	0.989825
ARAF	ENSG00000078061	10.1518	10.1608	10.0946	10.389	10.1237	10.1095	10.1902	10.1519	1157.47	-0.0900001	0.12404	-0.725572	0.468101	0.717814
MCCC1	ENSG00000078070	9.34162	9.43362	9.54855	9.56836	9.60951	9.36366	9.58749	9.94807	761.626	0.253784	0.198928	1.27576	0.20204	0.470907
LAMP3	ENSG00000078081	5.95232	5.08201	5.19301	6.21926	5.48216	5.47012	5.16812	5.33773	49.369	-0.679289	0.494791	-1.37288	0.169789	0.428391
FAP	ENSG00000078098	11.754	12.348	11.5952	11.1812	12.3087	12.2669	11.9562	11.8738	4091.86	0.459649	0.338161	1.35926	0.174064	0.43384
NEBL	ENSG00000078114	11.8154	12.0228	12.0344	11.7673	12.0216	12.1009	12.068	11.7774	3989.6	0.120713	0.157101	0.768379	0.442262	0.698475
ACER3	ENSG00000078124	9.20537	9.16324	8.99279	9.03137	9.24037	9.35126	9.18418	9.29855	585.004	0.253417	0.122882	2.06229	0.0391805	0.191057
UBE2K	ENSG00000078140	11.691	11.7481	11.7026	11.6356	11.6905	11.7124	11.7756	11.6138	3322.02	0.00683839	0.087215	0.0784084	0.937503	0.976419
PIK3C3	ENSG00000078142	9.97421	9.94794	10.0811	9.94569	9.9504	9.90815	10.0048	9.83088	994.947	-0.0938691	0.10263	-0.914637	0.360382	0.634535
N4BP2	ENSG00000078177	9.71937	9.55559	9.61739	9.50492	9.68741	9.67106	9.65572	9.51355	786.647	0.0474995	0.118197	0.401866	0.687783	0.859347
TIGAR	ENSG00000078237	8.57775	8.58541	8.4188	8.58824	8.54851	8.60173	8.40148	8.49864	369.993	-0.0456864	0.12552	-0.363976	0.715876	0.873264
TULP3	ENSG00000078246	9.00052	9.03991	8.89021	9.11838	8.91568	8.94696	8.92479	8.91906	502.57	-0.134052	0.109845	-1.22037	0.222324	0.494093
SYNJ2	ENSG00000078269	11.6422	11.9268	11.5886	11.7393	11.9119	12.0428	11.7785	11.8422	3621.82	0.243236	0.150875	1.61217	0.106926	0.331603
ADCY2	ENSG00000078295	8.10925	8.57588	7.55954	7.54953	8.00027	8.27183	7.50292	7.63203	256.561	-0.215786	0.402002	-0.53678	0.591419	0.80291
PPP2R5C	ENSG00000078304	11.5928	11.5913	11.61	11.3804	11.5859	11.5373	11.6293	11.4903	3010.94	0.0211783	0.112917	0.187557	0.851224	0.940463
PMS2P1	ENSG00000078319	6.56644	6.63745	6.51936	6.50313	6.58259	6.61088	6.60137	6.54159	95.1393	0.0476267	0.160961	0.29589	0.767314	0.899503
RBFOX1	ENSG00000078328	3.38231	2.65299	3.26877	2.96483	2.70994	2.75025	2.69543	2.75324	8.27548	-1.8578	0.759469	-2.44618	0.0144377	NA
GNB1	ENSG00000078369	13.7108	13.806	13.7628	13.7504	13.7438	13.7577	13.7933	13.6868	13799.6	-0.0173897	0.0712098	-0.244203	0.807073	0.919893
HOXA9	ENSG00000078399	-0.40986	-0.511098	-0.511884	-0.415096	-0.455495	-0.511228	-0.511589	-0.456817	0.733344	-0.882281	2.03046	-0.434522	0.663909	NA
EDN1	ENSG00000078401	6.57659	6.45816	6.53731	7.4848	6.53295	6.03692	6.21949	7.42356	115.839	-0.259709	0.552437	-0.470115	0.638273	0.829435
MLLT10	ENSG00000078403	9.93389	9.93713	10.0416	9.83165	9.95104	9.88887	9.9717	9.82198	972.388	-0.0423695	0.109338	-0.387509	0.698379	0.864052
ZCWPW1	ENSG00000078487	6.8193	6.38466	6.6512	6.98326	6.66827	6.32021	6.4133	6.60166	99.8018	-0.382245	0.266249	-1.43567	0.151097	0.401949
ADCYAP1R1	ENSG00000078549	2.95204	3.13032	3.21238	3.57114	2.9272	2.96292	2.99749	3.09206	9.11213	-1.07739	0.626644	-1.7193	0.085559	0.295382
FGF20	ENSG00000078579	1.4262	1.71024	1.37254	1.36842	1.32244	1.74687	1.47782	1.32116	3.02242	0.0201131	1.3941	0.0144273	0.988489	NA
P2RY10	ENSG00000078589	0.326697	0.278634	0.274726	0.220449	0.334262	0.222629	0.221989	0.430372	1.27318	0.666585	1.62241	0.410861	0.681175	NA
ITM2A	ENSG00000078596	5.76808	6.20404	5.4677	6.22535	5.15404	6.27633	5.43172	5.36439	59.1264	-0.581128	0.521775	-1.11375	0.265386	0.540609
NRDC	ENSG00000078618	12.1643	11.95	11.9663	12.1347	11.9065	11.8545	11.8753	11.7871	3998.51	-0.294495	0.111253	-2.64708	0.0081191	0.0747129
VDAC3	ENSG00000078668	11.1218	11.2591	11.0982	11.0176	11.1918	11.1695	11.2041	11.1297	2275.79	0.0685702	0.103428	0.662973	0.507348	0.747676
PCM1	ENSG00000078674	12.4208	12.2827	12.3747	12.3652	12.294	12.198	12.3126	12.1272	5050.63	-0.184856	0.100112	-1.84649	0.0648207	0.253249
TNRC6C	ENSG00000078687	8.71795	9.08298	8.9378	8.90588	9.07853	9.15408	9.07119	8.9283	510.617	0.214691	0.153017	1.40305	0.160601	0.415133
CBFA2T2	ENSG00000078699	10.874	11.1515	11.3242	10.8034	11.4392	11.4029	11.3405	11.3285	2419.82	0.469214	0.187829	2.49809	0.0124864	0.0970883
BRINP1	ENSG00000078725	5.40523	5.44446	4.98155	5.4427	5.06335	5.48067	4.92891	5.17079	38.9583	-0.326711	0.362345	-0.901656	0.36724	0.640035
ITCH	ENSG00000078747	11.3423	11.2543	11.3295	11.3357	11.301	11.2377	11.3088	11.172	2499.09	-0.0877611	0.0847915	-1.03502	0.300658	0.578557
PKD2L2	ENSG00000078795	2.62179	2.74991	2.45027	2.52595	2.7226	2.50598	2.62482	2.50861	6.15068	0.0109553	0.650482	0.0168419	0.986563	NA
TP53INP2	ENSG00000078804	10.5922	10.5567	10.5913	10.6298	10.5287	10.569	10.6187	10.7	1552.04	0.0193763	0.08946	0.216591	0.828527	0.929685
SDF4	ENSG00000078808	12.1595	12.2366	12.1591	12.28	12.1947	12.329	12.2137	12.2003	4782.82	0.0377337	0.090418	0.417325	0.676441	0.853947
MYH7B	ENSG00000078814	5.18368	5.06339	5.08059	4.9263	5.27556	5.31608	5.26089	5.43526	37.1891	0.558549	0.258604	2.15986	0.0307834	0.166178
BPIFB2	ENSG00000078898	-2.09055	-2.09009	-2.07381	-2.09111	-2.08985	-2.09019	-2.09045	-2.09008	0.120099	-0.641915	3.53381	-0.18165	0.855858	NA
TP73	ENSG00000078900	3.35007	3.10829	3.00288	3.52466	3.38404	3.14671	2.8637	3.49882	10.0465	-0.0621032	0.781064	-0.0795111	0.936626	0.976117
TOLLIP	ENSG00000078902	12.0306	12.0208	12.1485	11.8357	12.2518	12.1067	12.3173	12.1246	4442.31	0.276438	0.136334	2.02765	0.0425955	0.199606
UBE2D4	ENSG00000078967	8.51692	8.54562	8.42559	8.56712	8.51244	8.5168	8.42569	8.37276	359.084	-0.0867714	0.114432	-0.758277	0.448285	0.703486
CLUL1	ENSG00000079101	5.84386	5.8466	5.95224	4.94155	6.16153	5.98678	6.18958	5.3703	60.0057	0.484972	0.506787	0.956954	0.33859	0.615632
RUNX1T1	ENSG00000079102	9.40104	9.38436	9.36319	9.11488	9.4947	9.27222	9.24364	9.34117	645.721	0.0307522	0.149671	0.205465	0.837208	0.934143
CDH17	ENSG00000079112	6.42092	7.19863	7.1374	6.98302	7.09168	6.91442	7.5776	8.22436	167.405	0.957879	0.457594	2.0933	0.0363227	0.182804
THOC1	ENSG00000079134	8.66788	8.63017	8.49194	8.7133	8.64033	8.72235	8.45453	8.65613	395.566	-0.00981178	0.140386	-0.0698915	0.94428	0.979752
FKBP7	ENSG00000079150	8.31193	8.29499	7.98695	8.12401	8.21939	8.55851	8.39716	8.33273	314.416	0.302878	0.177883	1.70268	0.0886282	0.300831
OSBPL6	ENSG00000079156	9.07708	9.67713	9.2461	8.83354	9.81138	9.8581	9.35949	9.4359	717.583	0.572901	0.296742	1.93064	0.0535278	0.226427
SLC1A3	ENSG00000079215	4.62005	5.6071	4.79428	4.71654	5.1521	5.42981	5.15718	4.75967	35.524	0.293263	0.537537	0.545568	0.585363	0.79871
XRCC5	ENSG00000079246	12.9992	12.9271	12.8396	12.9676	12.6997	12.7638	12.775	12.7157	7351.82	-0.286697	0.0836608	-3.42689	0.000610533	0.0144572
LXN	ENSG00000079257	9.13829	9.18971	8.87578	9.07241	8.7093	9.13926	8.8658	8.84802	511.382	-0.26077	0.181896	-1.43362	0.151681	0.402613
SP140	ENSG00000079263	1.49998	1.55495	1.67404	1.44546	1.45702	1.5047	1.59451	1.64669	2.98916	0.0668935	0.924167	0.0723824	0.942298	NA
MKNK1	ENSG00000079277	8.69231	8.6019	8.85075	8.84331	8.74298	8.72353	8.80331	8.92073	439.149	0.0729576	0.14027	0.520121	0.602979	0.809277
TNS1	ENSG00000079308	12.4757	12.2435	12.3177	12.6097	11.9388	11.8982	12.236	11.9959	4880.61	-0.577768	0.170946	-3.37983	0.000725307	0.0161653
REXO1	ENSG00000079313	9.17262	9.36081	9.32694	9.52523	9.09407	9.20522	9.18839	9.20252	617.79	-0.269927	0.138443	-1.94974	0.0512075	0.220338
SAR1A	ENSG00000079332	11.1201	11.195	11.0842	11.2214	11.0872	11.1487	11.1124	11.1812	2265.02	-0.0346777	0.0854837	-0.405664	0.684989	0.857529
CDC14A	ENSG00000079335	7.96522	7.96039	7.75691	7.91461	7.92076	8.04047	8.07486	7.79028	244.801	0.0940704	0.155955	0.603189	0.546383	0.773814
RAPGEF3	ENSG00000079337	6.23748	5.99308	5.92651	6.50394	5.38784	5.22807	5.49641	5.86867	62.6664	-1.26518	0.360869	-3.50593	0.000455014	0.011474
CEACAM1	ENSG00000079385	8.76498	9.07316	9.11601	8.67659	9.22734	9.54146	9.27175	9.31698	576.563	0.633972	0.200924	3.15529	0.00160341	0.0273584
SENP1	ENSG00000079387	9.10871	8.91079	9.00726	8.99216	8.83517	8.85619	8.93524	8.76159	488.836	-0.239416	0.116346	-2.0578	0.0396096	0.191986
DUSP13	ENSG00000079393	2.26939	2.14742	2.13636	2.25407	2.10228	2.23673	2.27205	2.32404	4.70542	0.233062	0.691829	0.336879	0.736208	NA
CIC	ENSG00000079432	11.7105	11.6673	11.7322	11.8481	11.5793	11.6113	11.6652	11.6293	3291.84	-0.175869	0.0899708	-1.95473	0.0506144	0.219025
LIPE	ENSG00000079435	6.96747	6.9505	6.95468	7.24565	6.89927	7.00463	6.75762	7.27883	130.49	-0.0587116	0.234723	-0.250131	0.802486	0.917538
FDFT1	ENSG00000079459	11.7179	11.4982	11.4094	11.6502	11.8493	11.5502	11.6073	11.6488	3163.3	0.13856	0.153579	0.902203	0.366949	0.63995
PAFAH1B3	ENSG00000079462	8.98731	8.84422	8.55083	8.86456	8.60094	8.53655	8.60267	8.68843	423.684	-0.325444	0.164137	-1.98276	0.0473945	0.210787
OPHN1	ENSG00000079482	8.13911	8.17355	8.18769	7.8674	8.33423	8.20162	8.14322	8.00094	282.664	0.119737	0.176369	0.678903	0.4972	0.739967
AFM	ENSG00000079557	-0.0889721	-0.0881312	0.0592686	-0.0899733	0.0206041	-0.0342559	-0.0887981	0.0182495	1.01031	0.841356	1.91712	0.438864	0.66076	NA
KIF22	ENSG00000079616	7.65917	7.84496	7.95057	7.9585	7.52353	7.73369	7.82116	7.57942	219.072	-0.297222	0.177502	-1.67447	0.0940389	0.310451
SCGN	ENSG00000079689	13.7837	14.0016	14.1644	13.4163	14.2237	14.0781	14.2344	13.8822	16543	0.345795	0.243882	1.41788	0.156226	0.40939
CARMIL1	ENSG00000079691	9.38441	9.34039	9.33247	9.68703	9.5493	9.3467	9.38809	9.57096	704.674	0.032143	0.166959	0.19252	0.847335	0.938872
PGM1	ENSG00000079739	11.1937	10.8613	10.8622	11.098	10.8424	10.7474	10.8298	10.8486	1943.5	-0.287583	0.143745	-2.00065	0.0454297	0.207093
DDX1	ENSG00000079785	12.0572	11.9984	12.003	12.0313	11.8389	11.9471	11.9577	11.898	4010.05	-0.162935	0.0744557	-2.18834	0.0286445	0.159537
DNM2	ENSG00000079805	11.4562	11.5692	11.5712	11.6154	11.4825	11.4947	11.4845	11.598	2969.76	-0.0565405	0.0915155	-0.617825	0.536691	0.76677
EPB41L2	ENSG00000079819	9.72636	9.95521	9.94549	10.1607	9.53877	9.81278	9.79431	9.7997	930.343	-0.319674	0.172505	-1.85313	0.0638634	0.250851
RIMS1	ENSG00000079841	2.3649	2.4194	2.31893	2.42925	2.42645	2.37419	2.27867	2.41982	5.23493	-0.0523729	0.6272	-0.0835026	0.933452	NA
MOXD1	ENSG00000079931	4.98361	5.29472	5.26408	5.02737	4.77855	5.81559	5.60414	5.08374	40.3396	0.509305	0.474535	1.07327	0.283149	0.560193
STX7	ENSG00000079950	10.3218	10.1656	10.256	10.0785	10.2382	10.2397	10.2899	10.2243	1201.01	0.0579497	0.108554	0.533834	0.593456	0.803704
RABL2B	ENSG00000079974	7.73741	7.74466	7.61983	7.87513	7.63695	7.75574	7.58724	7.74627	210.611	-0.102343	0.146886	-0.696749	0.48596	0.730697
KEAP1	ENSG00000079999	10.9946	11.0244	10.9721	11.0963	10.9784	11.001	11.0951	11.0232	2083.12	0.00360109	0.0849403	0.0423955	0.966183	0.989116
DDX43	ENSG00000080007	3.695	3.12943	3.40644	3.38587	3.44649	3.08165	3.07405	3.33068	10.5047	-0.701243	0.631815	-1.10989	0.267048	0.542779
PTPRH	ENSG00000080031	9.81398	9.62476	9.12105	10.2076	9.36189	9.39055	8.97694	9.63752	781.739	-0.581968	0.333843	-1.74324	0.0812921	0.286093
DCT	ENSG00000080166	4.47378	4.27311	4.08841	4.15704	4.49859	4.79916	4.19347	4.33012	21.3364	0.593142	0.445621	1.33104	0.183175	0.446134
SLC35C2	ENSG00000080189	9.80887	10.0137	9.9474	9.92853	9.91774	10.1153	10.0484	10.023	1010.33	0.150759	0.113977	1.32272	0.185929	0.44996
CRYBG3	ENSG00000080200	9.8085	9.63142	9.71826	9.85404	9.74487	9.49945	9.54661	9.50476	817.345	-0.265829	0.13595	-1.95535	0.0505417	0.21885
EPHA6	ENSG00000080224	2.60592	2.31182	2.44066	2.84133	2.31615	2.20248	2.53115	2.54338	5.92466	-0.942252	0.94047	-1.00189	0.316394	NA
SCTR	ENSG00000080293	8.83069	8.6858	8.98153	8.8498	9.16944	8.85822	8.89318	9.58851	524.395	0.489556	0.255579	1.91548	0.0554314	0.230947
RFX3	ENSG00000080298	9.60269	9.80952	9.86689	9.53776	9.98107	9.8706	9.93614	9.8613	905.303	0.298061	0.144362	2.06467	0.0389538	0.190257
RIF1	ENSG00000080345	10.9612	11.0449	10.8674	11.0795	10.8916	10.9109	10.7578	10.8589	1948.26	-0.198794	0.109824	-1.81012	0.0702768	0.266026
RAB21	ENSG00000080371	11.2907	11.305	11.3914	11.4289	11.2499	11.3177	11.3285	11.2448	2560.2	-0.102339	0.0874416	-1.17037	0.241851	0.51661
SLC4A4	ENSG00000080493	10.6828	10.0915	10.6861	11.8141	10.6483	10.0335	10.0766	12.2145	2368.51	0.194582	0.881783	0.220669	0.82535	0.928384
SMARCA2	ENSG00000080503	12.8392	12.9571	12.9431	12.5419	13.0876	12.8317	12.959	12.8085	7566.96	0.138543	0.173472	0.798648	0.424495	0.68657
RDH8	ENSG00000080511	2.40564	2.7254	2.73825	3.14643	2.31221	2.36163	2.35662	2.30869	6.70229	-2.96024	0.899884	-3.28958	0.00100336	NA
SESN1	ENSG00000080546	10.7124	10.9767	10.7013	10.5463	10.7193	10.7597	10.7472	10.6023	1698.82	-0.0533313	0.15533	-0.343343	0.731341	0.881781
MID2	ENSG00000080561	8.8191	8.90972	8.80299	8.75867	8.93957	8.95946	8.84635	8.81669	464.562	0.103701	0.109889	0.943694	0.345326	0.62188
PIH1D3	ENSG00000080572	-0.776012	-0.82862	-0.829273	-0.684602	-0.828341	-0.828729	-0.775493	-0.828603	0.587428	-1.5919	2.49181	-0.638852	0.522919	NA
COL5A3	ENSG00000080573	10.2736	12.255	11.4222	11.1533	10.4787	11.1364	10.9037	10.8059	2510.47	-0.92179	0.480446	-1.91861	0.0550332	0.229865
SRCAP	ENSG00000080603	7.39994	7.50069	7.58331	7.63901	7.58755	7.54117	7.66419	7.51772	188.521	0.0708555	0.145129	0.488223	0.625392	0.823378
PUM3	ENSG00000080608	9.68431	9.48851	9.15077	9.73456	9.23113	9.3891	9.21587	9.10266	680.328	-0.444633	0.210315	-2.11413	0.0345039	0.177547
CPB2	ENSG00000080618	0.788848	0.738289	0.837113	0.921031	0.739091	0.937521	0.73712	0.939545	1.84303	0.310727	1.50705	0.206183	0.836648	NA
CHRNA3	ENSG00000080644	6.88767	6.30895	6.35343	6.67015	6.62681	7.34074	6.28684	6.23828	103.74	0.233279	0.434861	0.536444	0.591652	0.803036
KCNN2	ENSG00000080709	3.67126	3.88032	3.92548	4.29366	3.24747	3.33556	3.41487	3.62573	14.281	-1.95348	0.58593	-3.33398	0.000856124	0.0179865
CNOT4	ENSG00000080802	9.43779	9.60992	9.5087	9.52703	9.50806	9.44217	9.68705	9.44751	737.109	0.00516607	0.126508	0.0408357	0.967427	0.989365
PSEN1	ENSG00000080815	10.4587	10.4293	10.4617	10.6576	10.4005	10.4227	10.4649	10.5446	1432.39	-0.0682022	0.115536	-0.590312	0.554981	0.779827
CPOX	ENSG00000080819	8.6863	8.95393	8.73863	8.615	8.70843	8.8129	8.74834	8.72543	431.999	-0.00887078	0.142942	-0.0620586	0.950516	0.982309
CLDND1	ENSG00000080822	10.4096	10.4422	10.1728	10.3568	10.4541	10.4711	10.5255	10.3721	1357.74	0.157909	0.1222	1.29222	0.196281	0.463284
MOK	ENSG00000080823	7.57151	7.28979	7.38027	7.66263	7.53503	7.20475	7.28777	7.37301	172.403	-0.208747	0.199337	-1.04721	0.295004	0.572678
HSP90AA1	ENSG00000080824	15.1578	14.9514	14.839	15.1209	14.7782	14.7955	14.8324	14.7706	31002	-0.335396	0.126501	-2.65134	0.00801731	0.0739253
RBL1	ENSG00000080839	7.16563	7.04394	6.86638	7.29433	6.76586	6.8632	6.8287	6.7345	125.62	-0.50819	0.194922	-2.60715	0.00912997	0.0805246
DLGAP4	ENSG00000080845	10.8183	11.0428	11.1677	11.0428	10.9935	11.0796	11.2974	11.0114	2146.8	0.114568	0.16012	0.715514	0.474292	0.722619
IGSF9B	ENSG00000080854	7.75379	7.59834	7.82531	7.6397	7.76332	7.70885	7.62162	7.52386	205.884	-0.0797882	0.153931	-0.518337	0.604223	0.810001
CROCCP3	ENSG00000080947	6.76669	7.21118	7.25014	6.73111	7.57721	7.53043	7.35471	7.51468	158.585	0.7812	0.247969	3.15039	0.00163051	0.0275797
NDC80	ENSG00000080986	3.54314	5.01236	3.89565	3.52275	3.46695	4.14219	4.0671	4.51143	20.5393	-0.201553	0.971596	-0.207445	0.835663	0.933245
AP4E1	ENSG00000081014	8.85836	9.0243	9.01843	9.00911	9.01362	9.15602	8.99818	9.01651	517.588	0.103206	0.115439	0.89403	0.371306	0.643895
RSBN1	ENSG00000081019	9.96252	10.1055	9.95402	9.96855	10.1131	10.1104	10.1475	9.92663	1053.44	0.116309	0.11634	0.999732	0.31744	0.593937
MAGI3	ENSG00000081026	9.27398	9.49034	9.29671	9.26894	9.54399	9.46157	9.37471	9.56773	684.395	0.229749	0.128724	1.78482	0.074291	0.274339
CXCL2	ENSG00000081041	6.93542	5.78137	7.11936	8.57854	5.66041	5.52064	5.67333	6.81479	158.877	-2.34988	0.968829	-2.42548	0.015288	0.109542
AFP	ENSG00000081051	-0.681586	-0.733582	-0.734263	-0.734758	-0.73329	-0.679601	-0.681065	-0.627209	0.630233	1.79393	2.02678	0.88511	0.376097	NA
COL4A4	ENSG00000081052	6.09022	6.69873	6.84537	6.19772	6.25468	6.60702	6.85555	6.60957	95.6641	0.168099	0.356722	0.471233	0.637474	0.828944
TCF7	ENSG00000081059	7.35356	7.74728	6.96389	7.26278	6.92228	7.57788	7.05651	6.91597	156.738	-0.344587	0.337722	-1.02033	0.307573	0.584336
OSTM1	ENSG00000081087	10.8933	10.7232	10.6768	10.8217	10.7067	10.9653	10.9167	10.7351	1797.75	0.0806604	0.136884	0.58926	0.555687	0.780278
CDH7	ENSG00000081138	-2.09067	-2.09019	-2.0908	-2.09126	-2.08993	-2.07253	-2.09057	-2.09017	0.127235	0.800757	3.53381	0.226599	0.820736	NA
IMPG2	ENSG00000081148	5.0825	4.54434	4.95227	4.74427	4.99835	4.56618	4.91315	4.54525	28.6314	-0.177765	0.410459	-0.433087	0.664952	0.846171
PCNP	ENSG00000081154	12.0485	11.8974	11.9221	12.016	11.8403	11.8304	11.926	11.7289	3841.2	-0.204085	0.103659	-1.96882	0.0489734	0.21493
EXD2	ENSG00000081177	10.2311	10.1711	10.2709	10.2426	10.2433	9.97758	10.2997	10.1676	1181.35	-0.0753335	0.128799	-0.584894	0.558619	0.78247
ARG2	ENSG00000081181	8.80757	8.9119	9.0172	8.69065	9.0395	9.25484	9.20556	9.1377	523.019	0.450632	0.148442	3.03575	0.00239938	0.0350498
MEF2C	ENSG00000081189	7.622	8.0802	7.84731	7.98493	6.76645	7.88027	7.25806	7.14725	207.738	-0.878638	0.36657	-2.39692	0.0165337	0.114469
PTPRC	ENSG00000081237	6.31877	6.9855	6.79572	6.09982	6.6473	6.77131	7.20772	6.62448	108.623	0.392367	0.380714	1.03061	0.302724	0.580183
CACNA1S	ENSG00000081248	-2.09076	-2.09026	-2.0909	-2.09137	-2.07158	-2.09036	-2.09066	-2.09024	0.132476	0.800757	3.53381	0.226599	0.820736	NA
PKP1	ENSG00000081277	4.39414	4.72051	3.91128	4.68148	4.29841	4.94424	4.10464	4.28474	23.2811	-0.0298795	0.626863	-0.0476652	0.961983	0.987069
UBA5	ENSG00000081307	10.7917	10.6952	10.784	10.7383	10.7142	10.7417	10.8113	10.7177	1722.5	-0.00885677	0.0798577	-0.110907	0.91169	0.965192
STK17B	ENSG00000081320	8.01527	8.26042	7.89637	8.2629	7.48652	8.0448	8.10926	7.7594	259.49	-0.377036	0.254631	-1.48072	0.138682	0.383566
CDC14B	ENSG00000081377	9.46534	9.75173	9.89182	9.50545	9.76576	9.76032	10.0409	9.98557	888.74	0.337977	0.19113	1.76831	0.0770092	0.278849
ZNF510	ENSG00000081386	9.51376	9.28915	9.41811	9.39741	9.39349	9.25069	9.50979	9.21422	666.663	-0.0885503	0.14399	-0.614975	0.538571	0.768239
LRP2	ENSG00000081479	1.09363	1.04563	0.986619	1.38034	1.04775	0.988681	1.04254	1.24614	2.29957	-0.648052	1.42961	-0.453306	0.650328	NA
ZNF506	ENSG00000081665	9.24038	8.95011	9.17222	9.04643	9.10801	9.11441	9.23472	9.07088	557.499	0.0389161	0.135985	0.28618	0.774741	0.902356
JMJD4	ENSG00000081692	7.63215	7.55867	7.57805	7.72753	7.58977	7.65779	7.63353	7.52981	196.16	-0.0362972	0.1325	-0.273942	0.784129	0.90779
DUSP12	ENSG00000081721	8.70133	8.57883	8.5617	8.61195	8.3666	8.44126	8.43929	8.3067	365.005	-0.343549	0.112769	-3.04648	0.00231535	0.034352
AACS	ENSG00000081760	11.0829	11.1872	11.357	11.0298	11.5198	11.2968	11.5713	11.4668	2587.58	0.435297	0.150971	2.88332	0.00393503	0.0477037
DELE1	ENSG00000081791	9.64532	9.88674	9.88835	9.80176	9.90659	9.85021	9.89506	10.0012	932.872	0.155521	0.121352	1.28157	0.199994	0.468434
SLC13A1	ENSG00000081800	1.88857	1.89346	1.94883	2.05329	2.42433	1.95607	1.9521	3.05871	6.03395	3.5617	1.41898	2.51005	0.0120713	NA
CADPS2	ENSG00000081803	8.26134	8.41351	8.41981	8.57774	7.77768	8.18308	8.21297	8.63081	326.62	-0.27753	0.270055	-1.02768	0.3041	0.58168
PCDHB4	ENSG00000081818	9.68029	9.24862	8.95345	9.47046	9.81433	9.10309	8.99573	9.54314	681.754	0.0649245	0.322266	0.201462	0.840337	0.935319
PCDHA6	ENSG00000081842	7.30287	7.22459	7.80467	7.00493	7.4169	7.57427	8.28265	7.59103	198.039	0.625033	0.366597	1.70496	0.0882019	0.300037
PCDHGA2	ENSG00000081853	8.09797	8.58504	8.08444	8.17604	8.12428	8.51138	8.38019	8.18369	313.54	0.0847803	0.230045	0.368538	0.712472	0.871356
HSPB11	ENSG00000081870	9.00092	9.07112	9.20978	8.85737	9.0077	9.16237	9.04436	8.97385	529.419	0.0113843	0.148586	0.0766179	0.938928	0.976808
PHLPP1	ENSG00000081913	8.47854	8.71659	8.54485	8.60154	8.48638	8.51628	8.33006	8.49932	369.435	-0.196722	0.133379	-1.47491	0.140237	0.386234
ATP8B1	ENSG00000081923	9.1519	8.83945	8.99504	9.8719	8.9463	8.59727	8.71922	9.75207	607.978	-0.276578	0.437579	-0.632064	0.527345	0.760906
IL12RB2	ENSG00000081985	2.25799	2.22455	2.37501	2.46567	2.13207	2.22238	2.17043	2.17773	4.87042	-1.13127	0.698509	-1.61955	0.105329	NA
SMARCD3	ENSG00000082014	9.31285	9.2054	9.44754	8.82583	9.39837	9.10663	9.31361	9.33169	615.237	0.107471	0.215547	0.498593	0.618066	0.818626
WDR70	ENSG00000082068	8.77609	8.82369	8.75987	8.89881	8.64831	8.65318	8.69	8.78863	433.355	-0.181741	0.109674	-1.6571	0.0974995	0.316995
FYB1	ENSG00000082074	5.06551	5.10059	4.99659	4.7179	5.19603	5.16888	5.51265	5.14037	35.6811	0.630239	0.321577	1.95984	0.0500142	0.21789
MPP4	ENSG00000082126	2.68667	2.89892	2.87582	2.82408	2.83232	2.82015	2.55204	2.65489	6.964	-0.542808	0.620913	-0.874209	0.382005	NA
STRADB	ENSG00000082146	7.99226	8.1514	7.94623	7.81248	7.97227	8.28295	7.93686	7.85347	257.588	0.0655258	0.197513	0.331755	0.740074	0.886444
BZW1	ENSG00000082153	11.1916	11.1336	10.8117	11.3777	10.5844	10.8256	10.6479	10.7191	1993.22	-0.659446	0.187686	-3.51356	0.000442144	0.0112583
PGR	ENSG00000082175	10.5383	11.4347	11.2056	10.5598	11.4961	11.5068	11.3566	11.1264	2411.75	0.549916	0.315955	1.74049	0.0817729	0.287258
C1QTNF3	ENSG00000082196	6.54614	6.55656	6.40738	6.49111	6.53509	6.58209	6.359	6.54004	90.9227	0.00940352	0.177296	0.0530385	0.957701	0.985445
ME2	ENSG00000082212	10.4037	10.5435	10.5543	10.2778	10.4915	10.5143	10.6056	10.298	1417.97	0.0479034	0.149619	0.320168	0.748841	0.891063
C5orf22	ENSG00000082213	9.07864	9.19514	8.89067	9.08815	8.93432	9.11665	8.85417	8.83542	515.691	-0.192697	0.155611	-1.23832	0.215597	0.486725
CCNT2	ENSG00000082258	10.4874	10.4708	10.4716	10.4374	10.5343	10.5447	10.5707	10.4509	1445.47	0.0873567	0.0770103	1.13435	0.256648	0.53137
FAM135A	ENSG00000082269	11.239	11.3489	11.3153	11.2704	10.7746	11.0395	11.2084	10.857	2284.85	-0.456571	0.159962	-2.85424	0.00431399	0.0502125
COL19A1	ENSG00000082293	0.202429	0.259778	0.255852	0.201112	0.31585	0.456691	0.257326	0.20357	1.27319	2.07244	1.68844	1.22743	0.219662	NA
EPB41L3	ENSG00000082397	12.0544	12.2041	12.1542	11.7803	12.3243	12.2936	12.236	12.1025	4576.94	0.266425	0.163341	1.6311	0.10287	0.3248
COBLL1	ENSG00000082438	10.5946	10.6668	10.9476	10.5563	10.9143	10.8392	11.128	10.805	1818.65	0.332907	0.177282	1.87784	0.0604033	0.24285
DLG3	ENSG00000082458	10.0986	9.83991	10.0516	10.0245	9.97916	9.88053	9.90949	10.0584	1013.69	-0.0727349	0.125156	-0.581154	0.561137	0.784191
KCNK2	ENSG00000082482	1.7807	2.00737	1.82412	1.771	1.74258	1.8343	1.87306	1.63206	3.60812	-0.658395	0.907693	-0.72535	0.468238	NA
SERTAD4	ENSG00000082497	6.11784	5.97041	6.4769	5.94112	5.86752	5.85238	6.22031	5.95862	67.916	-0.299528	0.293811	-1.01946	0.307986	0.584623
TRAF5	ENSG00000082512	7.51662	7.76427	7.67964	7.29696	7.81213	7.85865	7.93848	7.60645	209.466	0.367852	0.20877	1.762	0.0780696	0.280188
MRPL22	ENSG00000082515	9.33455	9.17008	9.1087	9.31547	8.98458	9.02405	9.01684	9.01907	561.612	-0.338547	0.116296	-2.91107	0.0036019	0.0452237
GEMIN5	ENSG00000082516	9.31032	9.36119	9.30198	9.42679	9.3117	9.25685	9.33743	9.24969	639.791	-0.0925772	0.0944575	-0.980094	0.32704	0.604023
OPRK1	ENSG00000082556	0.668762	0.725351	0.721011	0.856704	0.780553	0.724629	0.72264	0.875468	1.73625	0.526012	1.22624	0.428962	0.667951	NA
NFE2L1	ENSG00000082641	13.0907	13.0571	13.2062	12.9944	13.2305	13.1296	13.3671	13.1459	9157.19	0.194037	0.122303	1.58653	0.11262	0.341943
SEMA5B	ENSG00000082684	2.71421	3.22489	3.0122	2.81851	2.5872	2.63069	2.52356	2.93337	7.58758	-1.42424	0.795447	-1.79049	0.0733753	NA
GSK3B	ENSG00000082701	11.4747	11.4901	11.6007	11.4694	11.4728	11.454	11.4922	11.4755	2881.19	-0.053282	0.077752	-0.685281	0.493166	0.736683
ITGB5	ENSG00000082781	11.2174	11.6307	11.1558	11.4049	11.0705	11.4314	11.1	11.2947	2539.19	-0.196126	0.199825	-0.981488	0.326352	0.603241
ERC1	ENSG00000082805	11.2501	11.533	11.3713	11.2454	11.4784	11.4591	11.4675	11.4812	2735.63	0.169044	0.121387	1.3926	0.16374	0.420273
XPO1	ENSG00000082898	11.8745	12.0572	12.026	11.7946	11.9848	12.0261	11.9813	11.927	3993.46	0.0542605	0.116837	0.46441	0.642354	0.832629
LINC01587	ENSG00000082929	1.72599	1.61992	1.77442	2.09143	1.78991	1.61924	1.61737	2.20399	3.93233	0.148862	1.54996	0.0960424	0.923487	NA
RNF13	ENSG00000082996	10.4931	10.2728	10.5625	10.4935	10.3432	10.4134	10.7322	10.3387	1417.59	0.0126113	0.175151	0.0720025	0.9426	0.978732
TRPM3	ENSG00000083067	10.1655	10.2618	10.8318	9.89657	10.7526	10.4936	10.9551	10.5813	1516.06	0.536066	0.298327	1.79691	0.0723497	0.27012
PALB2	ENSG00000083093	8.32895	8.11213	8.20214	8.51232	8.06164	8.13301	8.13421	8.0995	296.662	-0.297014	0.162094	-1.83236	0.0668978	0.257757
DOPEY1	ENSG00000083097	10.3411	10.3552	10.239	10.2131	10.5017	10.2925	10.3697	10.4018	1300.05	0.155626	0.109358	1.42309	0.15471	0.407052
LYRM2	ENSG00000083099	10.7144	10.2747	10.4518	10.5385	10.5212	10.4152	10.4753	10.3012	1421.55	-0.111176	0.163284	-0.680874	0.495951	0.739089
BCKDHB	ENSG00000083123	9.27459	9.51497	9.42918	8.87355	9.63322	9.51188	9.55509	9.65804	707.48	0.435652	0.213809	2.03757	0.0415926	0.197082
KAT6A	ENSG00000083168	11.4123	11.5388	11.4474	11.4178	11.5022	11.3352	11.4458	11.3139	2759.19	-0.0780532	0.103563	-0.753676	0.451044	0.705207
TUT7	ENSG00000083223	9.78266	9.9052	9.6417	9.82482	9.70129	9.80602	9.71826	9.75684	873.75	-0.0687364	0.115808	-0.593538	0.552821	0.778709
ULK2	ENSG00000083290	9.10531	9.10237	8.94456	8.8073	9.42019	9.36488	9.27889	9.17785	578.213	0.477091	0.152434	3.12981	0.00174917	0.0290578
GRHL2	ENSG00000083307	6.67079	6.26592	6.68273	7.90466	6.43219	5.91776	6.04026	7.6971	135.188	-0.465653	0.86903	-0.53583	0.592076	0.803093
TNPO1	ENSG00000083312	12.5684	12.4745	12.4597	12.4598	12.5106	12.5458	12.5908	12.4389	5824.59	0.0459088	0.0871136	0.526999	0.598194	0.806471
PLOD1	ENSG00000083444	10.7338	10.9505	10.6121	10.9199	10.3974	10.707	10.3403	10.3875	1623.11	-0.50689	0.178375	-2.8417	0.00448733	0.0516552
P2RX5	ENSG00000083454	4.46457	4.35393	3.77888	4.07314	4.42012	4.37277	4.16836	4.49778	20.1297	0.472001	0.506332	0.932198	0.351234	0.62677
ITGAE	ENSG00000083457	7.79217	8.01182	7.65917	7.74775	7.68162	7.95837	7.72263	7.87974	225.584	0.0100687	0.179557	0.0560752	0.955282	0.984565
DIS3	ENSG00000083520	10.6292	10.2986	10.3544	10.6374	10.2687	10.3946	10.3141	10.251	1358.68	-0.268717	0.153236	-1.75362	0.0794962	0.282505
PIBF1	ENSG00000083535	9.16618	9.04482	8.93008	8.97064	8.92051	9.04123	9.03431	8.80956	510.764	-0.114906	0.138821	-0.827724	0.407827	0.67436
TDRD3	ENSG00000083544	8.95022	8.6872	8.80187	8.8426	8.83428	8.64476	8.81654	8.71753	443.487	-0.104533	0.1344	-0.777777	0.4367	0.693944
AC000061.1	ENSG00000083622	-0.506718	-0.396811	-0.506898	-0.455868	-0.505689	-0.506192	-0.50658	-0.345989	0.758202	0.0636904	2.45835	0.0259078	0.979331	NA
NUFIP1	ENSG00000083635	7.83428	7.80192	7.64042	7.92331	7.6256	7.51804	7.60915	7.61584	209.149	-0.335464	0.14473	-2.31787	0.0204565	0.129501
PDS5B	ENSG00000083642	10.8707	10.8018	10.8037	10.7924	10.816	10.7615	10.7989	10.6976	1775.76	-0.0708472	0.0796394	-0.889601	0.37368	0.645313
OXCT1	ENSG00000083720	10.1299	10.312	10.3889	9.81783	10.3389	10.4611	10.4649	10.3034	1262.42	0.311673	0.196908	1.58284	0.113459	0.343007
RRAGB	ENSG00000083750	9.28991	9.19038	9.17688	8.96296	9.06118	9.03617	9.13567	9.04482	556.023	-0.136728	0.134069	-1.01983	0.30781	0.584543
EPYC	ENSG00000083782	-0.467322	-0.52127	-0.522126	-0.522749	-0.46317	-0.312695	-0.521805	-0.521248	0.763306	2.126	2.40978	0.88224	0.377647	NA
CYLD	ENSG00000083799	11.474	11.4035	11.6774	11.4071	11.578	11.4903	11.5758	11.4501	2921.55	0.0418071	0.126088	0.331571	0.740213	0.886444
SLC27A5	ENSG00000083807	7.08044	7.01007	7.13897	6.8995	7.11599	7.07391	6.71755	7.07238	130.348	-0.0496349	0.201326	-0.24654	0.805264	0.919374
ZNF324	ENSG00000083812	8.80768	8.49416	8.67045	8.64319	8.61192	8.50005	8.62237	8.49579	391.513	-0.15307	0.139181	-1.09979	0.271423	0.546684
ZNF671	ENSG00000083814	8.70276	8.34753	8.42714	8.46875	8.63764	8.41727	8.59988	8.44092	365.799	0.0507852	0.165108	0.307588	0.758396	0.895597
ZNF416	ENSG00000083817	7.26169	6.93225	6.89514	7.01642	7.12301	6.78019	7.11509	6.86475	129.404	-0.0909908	0.220303	-0.413026	0.679587	0.855206
ZNF586	ENSG00000083828	7.12472	7.03198	6.95865	7.08976	7.0844	7.02212	7.03479	6.92581	131.32	-0.058161	0.150373	-0.386778	0.69892	0.864087
ZNF446	ENSG00000083838	7.54922	7.2586	7.49971	7.38279	7.25332	7.14729	7.2388	7.20419	160.945	-0.351493	0.157674	-2.22923	0.0257985	0.149004
ZNF264	ENSG00000083844	10.2454	10.0953	10.1465	10.1186	10.245	10.0077	10.1527	10.2157	1141.91	0.0087617	0.116688	0.0750862	0.940146	0.977407
RPS5	ENSG00000083845	12.737	12.5394	12.4589	12.8724	12.1293	12.1275	12.1536	12.1441	5597.73	-0.778655	0.150046	-5.18945	2.10921e-07	3.05618e-05
FAT1	ENSG00000083857	11.4948	11.9999	12.2691	11.7426	11.9104	11.7606	11.8393	12.0896	3877.44	-0.0109731	0.245894	-0.0446254	0.964406	0.988167
YTHDC1	ENSG00000083896	11.2194	10.9726	11.0854	11.2193	11.0738	11.0699	11.0534	11.0393	2188.98	-0.102716	0.11131	-0.922794	0.356115	0.630991
CHMP2B	ENSG00000083937	10.5818	10.3144	10.3399	10.7406	10.2809	10.2379	10.4172	10.3448	1374.82	-0.274576	0.170026	-1.6149	0.106332	0.330546
SMAP2	ENSG00000084070	10.4446	10.7248	10.5691	10.5574	10.7061	10.7793	10.6373	10.6932	1602.29	0.18654	0.118508	1.57406	0.115473	0.34657
PPIE	ENSG00000084072	9.75815	9.68812	9.73185	9.70537	9.6346	9.62401	9.72764	9.58478	822.562	-0.11475	0.0890663	-1.28837	0.197618	0.464458
ZMPSTE24	ENSG00000084073	11.2734	11.3237	11.3519	11.3333	11.3345	11.3561	11.449	11.3329	2602.7	0.0708725	0.0782665	0.905529	0.365185	0.638858
STARD7	ENSG00000084090	11.2998	11.3621	11.2962	11.3426	11.2764	11.2427	11.2635	11.2705	2513.02	-0.0911692	0.0629334	-1.44866	0.147432	0.39747
NOA1	ENSG00000084092	9.15417	9.18297	9.38506	9.33585	9.00003	9.05061	9.10054	9.07433	576.739	-0.318423	0.120891	-2.63397	0.00843929	0.0765026
REST	ENSG00000084093	7.8548	8.17122	7.92328	8.47141	7.84066	7.74518	7.92437	8.24724	267.262	-0.273577	0.265569	-1.03015	0.302939	0.580332
HAL	ENSG00000084110	2.50817	2.26968	2.2582	2.37607	2.49457	2.35921	2.26251	2.36209	5.23829	0.0919799	0.687814	0.133728	0.893618	NA
SSH1	ENSG00000084112	11.146	11.494	11.2066	11.2838	11.3241	11.6055	11.2871	11.329	2606.37	0.151572	0.166017	0.912993	0.361246	0.635322
GSTP1	ENSG00000084207	11.392	11.1067	10.8912	11.7658	11.1745	10.8568	10.5935	11.6153	2464.78	-0.307682	0.36147	-0.851196	0.39466	0.663717
APLP2	ENSG00000084234	13.6926	13.8526	13.7951	13.6629	13.8999	13.8756	13.9114	13.9979	14698.3	0.245972	0.0992074	2.47937	0.0131613	0.100245
FAM234B	ENSG00000084444	9.11274	9.02803	8.95996	8.92562	9.05595	8.97356	8.80663	8.87423	502.505	-0.116884	0.131532	-0.888635	0.374199	0.645627
SLCO1A2	ENSG00000084453	7.72657	7.59275	7.93725	7.40567	8.57106	8.28915	8.37573	8.51118	287.694	1.17907	0.211815	5.56652	2.59873e-08	5.51686e-06
WBP11	ENSG00000084463	11.1196	11.1094	11.1122	11.2734	11.0618	10.9495	11.1329	10.9791	2192.18	-0.180618	0.109474	-1.64988	0.0989674	0.319015
EIF3I	ENSG00000084623	11.1866	11.125	10.9245	11.4453	10.854	10.9632	10.7762	10.8998	2121.7	-0.456219	0.17394	-2.62285	0.00871967	0.078344
NKAIN1	ENSG00000084628	7.46197	7.05798	6.91657	7.02109	6.92814	6.97348	6.81277	6.53995	128.836	-0.512294	0.261082	-1.9622	0.0497397	0.217092
COL16A1	ENSG00000084636	9.20919	10.5244	9.50049	9.31594	9.63015	10.1239	10.0706	9.41862	927.568	0.106151	0.433764	0.244722	0.806672	0.919773
TXLNA	ENSG00000084652	11.8356	11.8359	11.8624	11.7562	11.7644	11.704	11.7579	11.7632	3532.89	-0.110564	0.0710074	-1.55707	0.119453	0.352717
APOB	ENSG00000084674	1.9665	2.16661	2.06268	2.39712	2.07841	2.20746	2.11313	2.07399	4.53535	-0.296159	0.822883	-0.359904	0.718919	NA
NCOA1	ENSG00000084676	11.1975	11.2913	11.2388	11.2048	11.2481	11.2176	11.2313	11.1075	2383.27	-0.0458175	0.0854327	-0.536299	0.591752	0.803063
AGBL5	ENSG00000084693	8.7237	8.82413	8.98579	8.89307	8.94094	8.9205	8.94479	9.03805	482.546	0.152454	0.123844	1.23102	0.218316	0.489911
EFR3B	ENSG00000084710	10.1452	10.2574	10.6747	9.80825	10.2139	10.2107	10.4653	10.0794	1235.68	-0.0205928	0.266725	-0.077206	0.93846	0.976682
KIF3C	ENSG00000084731	10.5837	10.7794	10.8114	10.3897	11.0579	11.0184	11.0711	10.9149	1859.82	0.534312	0.163783	3.26231	0.00110508	0.0216124
RAB10	ENSG00000084733	12.5142	12.5126	12.594	12.4716	12.5229	12.529	12.6337	12.5774	5980.56	0.0624438	0.0808988	0.771875	0.440189	0.696587
GCKR	ENSG00000084734	5.66168	4.64466	4.77611	6.28635	4.96225	4.63846	4.21997	5.69564	45.5685	-1.02901	0.83081	-1.23857	0.215506	0.486611
HADHA	ENSG00000084754	12.1911	12.3392	12.3898	12.2669	12.2381	12.1399	12.3225	12.2615	4947.35	-0.0831588	0.106978	-0.777345	0.436955	0.694039
MAPRE3	ENSG00000084764	11.2842	11.2799	11.3883	11.1295	11.4422	11.3105	11.4758	11.4228	2608.52	0.205707	0.116022	1.773	0.0762293	0.277767
CAD	ENSG00000084774	10.1057	10.2874	10.1478	10.2446	10.2435	10.1131	10.1997	10.2033	1172.75	-0.0116859	0.102909	-0.113555	0.90959	0.964746
CD59	ENSG00000085063	13.3367	13.249	13.1677	13.5491	13.3466	13.274	13.2786	13.493	10414.9	0.0242543	0.15358	0.157926	0.874515	0.949829
CD82	ENSG00000085117	10.8321	11.3171	11.2753	10.7162	11.3345	11.2619	11.3688	11.2991	2368.47	0.366341	0.220019	1.66504	0.0959044	0.314126
BCORL1	ENSG00000085185	8.5812	8.98712	8.63155	8.39187	8.98146	8.96303	8.86707	8.93763	452.684	0.406586	0.201462	2.01818	0.0435724	0.202161
ATRX	ENSG00000085224	12.1924	12.1936	12.3707	12.0442	12.3802	12.2999	12.4085	12.2422	4956.49	0.187453	0.130438	1.4371	0.150689	0.401506
AK6	ENSG00000085231	9.1434	8.90879	8.67781	9.14163	8.76472	8.88567	8.79245	8.75567	478.636	-0.277119	0.182335	-1.51984	0.128552	0.367802
MYNN	ENSG00000085274	9.09588	8.86363	8.7447	8.94994	8.77425	8.83382	8.65683	8.71547	458.768	-0.263336	0.148746	-1.77037	0.0766659	0.278379
MECOM	ENSG00000085276	8.70782	8.09365	8.22879	8.51017	8.28471	7.77299	7.67658	8.2986	308.319	-0.562709	0.302626	-1.85942	0.0629677	0.248927
SCAMP1	ENSG00000085365	12.1965	12.3223	12.2941	11.9149	12.3628	12.4325	12.5299	12.1759	5036.84	0.27667	0.17721	1.56126	0.118463	0.351214
PREP	ENSG00000085377	9.51343	9.55475	9.36825	9.55525	9.42419	9.47843	9.29094	9.46893	705.131	-0.123192	0.119488	-1.03099	0.302544	0.57996
HACE1	ENSG00000085382	8.98369	9.07243	8.93556	8.97728	9.11123	9.18365	9.08621	9.09579	533.698	0.191171	0.0977047	1.95662	0.0503922	0.218426
SEH1L	ENSG00000085415	10.1228	9.9019	9.7277	10.1108	9.82888	9.75995	9.77305	9.71489	944.904	-0.308155	0.156672	-1.96688	0.0491968	0.215747
WDR47	ENSG00000085433	9.74243	9.68578	9.73682	9.64401	9.78052	9.77862	9.8514	9.65013	853.202	0.0963047	0.102658	0.938111	0.348188	0.624328
WDFY1	ENSG00000085449	10.6858	10.5797	10.5157	10.6184	10.5055	10.5849	10.6267	10.5945	1542.33	-0.0335425	0.0941513	-0.356262	0.721644	0.8766
OVGP1	ENSG00000085465	4.76361	4.96318	5.20925	4.99418	5.12899	5.29889	5.35473	5.32435	35.9344	0.62703	0.298618	2.09977	0.0357488	0.181346
SLC25A24	ENSG00000085491	11.0368	11.006	10.8306	10.9575	10.7977	10.9856	10.901	10.6788	1921.22	-0.167023	0.135642	-1.23135	0.218192	0.489858
MAP3K4	ENSG00000085511	10.1805	10.567	10.2215	10.1036	10.359	10.5543	10.3365	10.2606	1295.85	0.147554	0.185278	0.796395	0.425803	0.687285
PILRA	ENSG00000085514	3.79166	3.92671	4.09605	4.55688	4.26018	4.21132	4.3013	4.61566	19.8295	0.618529	0.550181	1.12423	0.260916	0.536073
IGSF9	ENSG00000085552	4.96395	4.63755	4.72279	5.33335	4.56933	4.4573	4.27427	5.61943	32.4788	-0.16444	0.676376	-0.243119	0.807913	0.920154
ABCB1	ENSG00000085563	10.2753	10.8694	10.5381	10.6176	10.4485	10.5259	10.5013	10.7893	1543.5	-0.0307312	0.210327	-0.146112	0.883833	0.953533
ZNF213	ENSG00000085644	8.69686	8.69957	8.78176	8.95156	8.53865	8.7261	8.80262	8.72004	429.91	-0.131953	0.148509	-0.88852	0.374261	0.645627
AKR1B1	ENSG00000085662	10.5787	10.7171	10.5059	10.6926	10.6902	11.2272	10.7772	10.7878	1754.33	0.389124	0.195122	1.99427	0.046123	0.208697
CPNE3	ENSG00000085719	12.8032	12.9526	12.6186	12.4732	12.4622	12.5644	12.6848	12.2885	6345.88	-0.316926	0.194443	-1.62992	0.103119	0.325155
RRN3	ENSG00000085721	10.2415	10.1915	10.317	10.2829	10.2013	10.1202	10.3023	10.1473	1199.78	-0.0950146	0.101151	-0.939331	0.347561	0.623874
CTTN	ENSG00000085733	11.8641	12.0073	11.9687	12.1194	11.9529	11.9788	11.8819	12.1353	4079.79	-0.00362169	0.12873	-0.0281341	0.977555	0.992272
WNT11	ENSG00000085741	2.75785	2.49669	2.56739	2.55489	2.54816	2.44788	2.6906	2.54192	6.05884	-0.2183	0.63476	-0.34391	0.730914	NA
MTIF2	ENSG00000085760	9.815	9.79228	9.7668	9.94433	9.68168	9.74713	9.74276	9.66314	875.35	-0.182225	0.0999746	-1.82272	0.0683463	0.261701
DDHD2	ENSG00000085788	11.1803	11.1717	11.1926	10.9417	11.4345	11.3539	11.3372	11.2323	2424.48	0.316191	0.126281	2.50387	0.0122842	0.0959636
TTC39A	ENSG00000085831	11.6856	11.5961	11.645	11.4163	11.7259	11.7601	11.6681	11.6188	3204.05	0.152532	0.118729	1.2847	0.198897	0.466624
EPS15	ENSG00000085832	11.4513	11.5553	11.4424	11.3218	11.6994	11.5524	11.5393	11.5782	2946.55	0.218091	0.111623	1.95382	0.0507228	0.219131
ORC1	ENSG00000085840	4.63067	5.06404	4.52242	4.72564	4.60139	4.85422	4.482	4.92172	27.2562	-0.0607574	0.403979	-0.150397	0.880451	0.952484
MGST2	ENSG00000085871	9.35343	9.4819	9.50235	9.21279	9.64584	9.53743	9.6401	9.70258	736.726	0.357572	0.13483	2.65202	0.0080013	0.0738754
CHERP	ENSG00000085872	9.56689	9.61437	9.63793	9.79787	9.50624	9.4648	9.65642	9.49582	775.846	-0.185414	0.124729	-1.48653	0.137138	0.380795
ATG16L1	ENSG00000085978	9.4193	9.48695	9.33717	9.58356	9.32314	9.36131	9.39392	9.38742	683.174	-0.14008	0.112745	-1.24245	0.214071	0.484867
USP40	ENSG00000085982	9.92352	9.90012	10.14	9.95297	10.092	9.94054	10.0281	10.1744	1042.36	0.116662	0.131567	0.886713	0.375233	0.646653
POMGNT1	ENSG00000085998	11.3438	11.5543	11.569	11.2982	11.6461	11.7309	11.57	11.6047	3002.29	0.28063	0.132933	2.11106	0.0347672	0.178385
RAD54L	ENSG00000085999	2.957	3.76366	3.04432	3.29162	2.97506	3.36837	3.13573	3.3395	10.2712	-0.375129	0.772205	-0.48579	0.627116	0.824134
MAST2	ENSG00000086015	10.2437	10.096	9.96358	10.1183	10.102	10.1138	10.0096	10.0995	1095.49	-0.0414019	0.117278	-0.353022	0.724072	0.877722
DNAJA1	ENSG00000086061	12.8159	12.8198	12.6332	12.8254	12.5767	12.6537	12.6462	12.5604	6648.14	-0.243516	0.0998413	-2.43903	0.0147268	0.10699
B4GALT1	ENSG00000086062	10.5064	10.7378	10.5152	10.9185	10.3502	10.5747	10.4461	10.7011	1566.92	-0.230963	0.18779	-1.2299	0.218733	0.49047
CHMP5	ENSG00000086065	10.8718	10.7513	10.8727	10.8779	10.7197	10.8688	10.8621	10.6871	1804.77	-0.0843033	0.107844	-0.781713	0.434383	0.692744
NFX1	ENSG00000086102	10.423	10.5127	10.3918	10.4662	10.3959	10.5348	10.4348	10.3963	1395.19	-0.0107365	0.0927595	-0.115746	0.907854	0.964045
AQP6	ENSG00000086159	2.23813	2.24587	2.28414	2.32017	2.44077	2.72698	2.4229	2.47616	5.53601	1.67025	0.701861	2.37975	0.0173244	NA
DIMT1	ENSG00000086189	9.49268	9.27816	9.38741	9.55257	9.24227	9.31795	9.21273	9.28307	654.762	-0.251725	0.123688	-2.03516	0.0418352	0.19778
IPO11	ENSG00000086200	8.97609	8.96376	9.01887	9.10831	8.78291	8.80708	8.97404	8.84575	491.874	-0.247117	0.116311	-2.12463	0.0336175	0.175459
FOLH1	ENSG00000086205	2.33422	2.30103	2.33103	2.54134	2.43835	2.29883	2.29275	2.2051	5.16686	-0.458343	0.690615	-0.663673	0.5069	NA
EIF2AK1	ENSG00000086232	11.7174	11.7497	11.8479	11.5539	11.8494	11.7884	11.9031	11.6831	3489.36	0.127046	0.130593	0.97284	0.330633	0.608039
NME8	ENSG00000086288	-1.70413	-1.70327	-1.7361	-1.73691	-1.73454	-1.73518	-1.73568	-1.73497	0.250579	-1.39168	3.5295	-0.394301	0.693359	NA
EPDR1	ENSG00000086289	9.08546	8.94383	9.51159	9.17225	9.51385	9.42584	9.9335	9.60337	703.988	0.652529	0.238354	2.73765	0.00618803	0.0627638
SNX10	ENSG00000086300	9.84654	9.33723	9.61385	9.81134	9.55056	9.2766	9.6868	9.60007	783.756	-0.195428	0.212099	-0.921399	0.356842	0.631469
SEPHS1	ENSG00000086475	10.4793	10.5283	10.5484	10.3806	10.6279	10.4721	10.612	10.467	1466.73	0.0907232	0.110006	0.82471	0.409536	0.67536
MRPL28	ENSG00000086504	10.1419	10.2265	9.89302	10.0141	10.0513	10.0854	9.75296	10.0102	1048.64	-0.138574	0.165617	-0.836714	0.402753	0.669919
HBQ1	ENSG00000086506	-0.45111	-0.502781	-0.402597	-0.50415	-0.502442	-0.397936	-0.450573	-0.502761	0.739839	0.0671659	2.02542	0.0331615	0.973546	NA
ITPKC	ENSG00000086544	8.83227	8.87388	8.61766	9.35703	8.72391	8.74059	8.65414	8.83117	466.077	-0.326079	0.237278	-1.37425	0.169365	0.427794
CEACAM6	ENSG00000086548	9.62789	8.33958	8.69315	10.4403	9.93603	8.60713	9.40611	11.1301	1073.48	0.8093	0.958038	0.844747	0.398252	0.666443
FAT2	ENSG00000086570	2.87124	3.01221	3.03055	2.97759	3.02073	3.12317	3.07606	3.32582	8.51959	0.77174	0.534221	1.44461	0.148568	0.399402
RBM22	ENSG00000086589	9.80272	9.84191	9.8203	9.87619	9.65827	9.6516	9.73425	9.69754	869.921	-0.222756	0.0804036	-2.77048	0.00559744	0.0592678
TMED2	ENSG00000086598	12.9281	12.7703	12.7816	12.9408	12.7	12.7107	12.7878	12.6836	7100.33	-0.200095	0.0990354	-2.02044	0.043338	0.201491
ERO1B	ENSG00000086619	14.9059	15.2457	15.3005	14.1806	15.6492	15.5972	15.6395	15.1112	41017.9	0.769845	0.347444	2.21574	0.0267092	0.15248
ZFAND6	ENSG00000086666	10.3738	10.2708	10.4575	10.3792	10.3968	10.42	10.5504	10.4219	1362.96	0.11327	0.104143	1.08764	0.276753	0.552749
HSD17B2	ENSG00000086696	5.58173	5.51756	6.00895	6.54218	6.40622	5.68707	5.73427	7.98771	108.077	1.47091	0.924434	1.59114	0.111578	0.340021
TXLNG	ENSG00000086712	9.60901	9.53145	9.5994	9.77786	9.4671	9.46346	9.66587	9.45868	765.031	-0.172743	0.133023	-1.29859	0.194084	0.46138
PPEF1	ENSG00000086717	1.72206	2.08726	1.90839	1.8112	1.72958	1.92015	1.82271	1.8295	3.74807	-0.530263	0.891144	-0.595036	0.55182	NA
LAT2	ENSG00000086730	8.05896	7.89393	7.87344	7.83157	8.37726	8.30732	8.33592	8.3678	287.272	0.665879	0.12571	5.29694	1.17761e-07	1.95451e-05
HUWE1	ENSG00000086758	13.3215	13.6157	13.6194	13.2829	13.597	13.4258	13.3526	13.4506	11340.3	-0.016174	0.162073	-0.0997946	0.920507	0.968912
ZW10	ENSG00000086827	8.81327	8.69137	8.80895	9.0566	8.54737	8.59984	8.49431	8.49404	419.41	-0.480812	0.148428	-3.23935	0.001198	0.0226652
ALG9	ENSG00000086848	7.81217	7.816	7.84995	7.87332	7.93261	7.83084	7.8386	8.02613	234.904	0.111761	0.12706	0.879591	0.379081	0.649787
MYBPC2	ENSG00000086967	1.3729	1.27988	1.45863	1.27116	1.33436	1.27904	1.37443	1.47194	2.61554	0.217803	0.975735	0.22322	0.823364	NA
NOX4	ENSG00000086991	4.62131	5.83424	5.27622	4.71857	4.63535	5.33377	5.07085	4.81386	36.9366	-0.484967	0.595095	-0.814941	0.415106	0.679559
ACOX3	ENSG00000087008	8.41554	8.37101	8.21077	8.49849	8.34223	8.09526	8.20011	8.34057	319.496	-0.199691	0.155525	-1.28398	0.199149	0.467033
MTMR2	ENSG00000087053	10.4192	10.6739	10.5346	10.6132	10.3256	10.5958	10.6049	10.317	1469.92	-0.139249	0.156587	-0.889276	0.373855	0.645434
PPP1R15A	ENSG00000087074	11.1866	10.3248	10.511	11.8092	10.1208	10.5393	10.2818	10.3112	1857.53	-1.15621	0.411767	-2.80793	0.00498603	0.0549035
HSD17B14	ENSG00000087076	9.79944	9.69947	9.78797	9.14365	9.87013	9.7521	9.87969	9.44709	835.863	0.166914	0.251776	0.662945	0.507365	0.747676
TRIP6	ENSG00000087077	8.2007	8.32244	8.04839	8.96353	7.95078	8.26586	7.89135	8.72494	334.8	-0.278432	0.373424	-0.745621	0.455897	0.709666
ACHE	ENSG00000087085	7.21081	7.30585	6.95068	7.20505	7.4369	7.81497	7.17793	7.30741	162.521	0.461192	0.255169	1.8074	0.0706999	0.266633
FTL	ENSG00000087086	15.6424	15.5065	15.2949	15.8718	15.4601	15.8156	15.6423	15.2366	49278.6	-0.0573446	0.235965	-0.243022	0.807988	0.920182
SRRT	ENSG00000087087	11.1389	11.1538	11.0466	11.3427	11.1114	11.0321	11.0839	11.1426	2252.18	-0.121292	0.119573	-1.01437	0.310405	0.587993
BAX	ENSG00000087088	10.3547	10.455	10.2691	10.2266	10.3877	10.5276	10.1864	10.4096	1314.38	0.0808959	0.14478	0.558752	0.576331	0.794027
NLK	ENSG00000087095	9.99132	9.76018	9.9898	9.80285	10.1396	9.92034	10.2471	9.96059	1018.41	0.274098	0.159382	1.71975	0.0854775	0.295382
PIGS	ENSG00000087111	10.3615	10.5307	10.3583	10.4827	10.4204	10.5705	10.4316	10.5641	1417.6	0.0931547	0.112968	0.824612	0.409592	0.675391
ADAMTS2	ENSG00000087116	10.9942	11.7144	11.8458	10.7185	11.6093	11.7024	11.9091	11.4111	3065.07	0.371871	0.360296	1.03213	0.302013	0.579291
TMPRSS11E	ENSG00000087128	2.47277	2.54505	2.70198	3.46652	2.4847	2.86862	2.47438	4.02142	10.7827	1.00949	2.30581	0.437802	0.66153	0.844291
ATXN7L3	ENSG00000087152	10.7318	10.8646	10.6812	10.7649	10.788	10.7992	10.7101	10.8374	1751.61	0.0323168	0.0972395	0.332343	0.73963	0.886285
PGS1	ENSG00000087157	9.21338	9.25279	9.28139	9.13431	9.37796	9.23701	9.1471	9.16725	600.654	0.0214808	0.121358	0.177004	0.859505	0.944286
PSMC5	ENSG00000087191	11.2254	11.3053	11.2037	11.305	11.026	11.1237	11.1302	11.0869	2322.99	-0.247428	0.0827139	-2.99137	0.0027773	0.0383108
UIMC1	ENSG00000087206	9.20921	9.08782	9.10938	9.44372	9.07817	9.02068	8.9478	9.13261	565.119	-0.263266	0.155829	-1.68946	0.0911321	0.305311
CETP	ENSG00000087237	2.23967	2.29557	2.19123	2.55765	2.38872	2.24792	2.09628	2.25046	5.04962	-0.533864	0.791711	-0.674317	0.500109	NA
MMP2	ENSG00000087245	10.133	11.408	10.6864	11.1277	11.2439	11.7249	11.9503	11.3903	2665.07	0.980588	0.390367	2.51197	0.012006	0.0946435
MT3	ENSG00000087250	1.51392	1.43865	1.38269	1.50025	1.2396	1.23804	1.28886	1.34336	2.67202	-2.58188	1.13831	-2.26817	0.0233191	NA
LPCAT2	ENSG00000087253	6.80418	7.02136	6.75795	7.31766	6.72717	7.89335	7.26785	7.55707	156.114	0.712585	0.38571	1.84746	0.0646803	0.252863
GNAO1	ENSG00000087258	12.1438	12.2427	12.4009	11.815	12.3435	12.2428	12.3423	12.2634	4845.71	0.187163	0.185668	1.00805	0.313429	0.590237
OGFOD1	ENSG00000087263	9.3241	9.31605	9.26512	9.42959	9.24447	9.29105	9.38791	9.27491	638.738	-0.0516689	0.104987	-0.492145	0.622617	0.821667
SH3BP2	ENSG00000087266	8.75484	8.72745	8.73432	8.91637	8.69459	8.88123	8.69635	8.88576	443.126	0.0107336	0.135307	0.0793276	0.936772	0.976117
NOP14	ENSG00000087269	9.80905	9.64224	9.58135	9.95484	9.46858	9.42274	9.45211	9.41863	785.743	-0.470951	0.145817	-3.22975	0.00123901	0.0230878
ADD1	ENSG00000087274	12.1515	12.2861	12.3127	12.191	12.2044	12.1871	12.2533	12.1952	4785.54	-0.0394492	0.0869539	-0.453679	0.65006	0.837791
L2HGDH	ENSG00000087299	8.66107	8.65251	8.86454	8.50037	8.81901	8.68049	8.81101	8.73488	422.781	0.129949	0.148716	0.873809	0.382222	0.65272
TXNDC16	ENSG00000087301	8.71803	8.86088	8.85271	8.62879	9.26016	9.66159	9.42692	9.22553	572.612	0.959994	0.181712	5.28304	1.27059e-07	2.0717e-05
RTRAF	ENSG00000087302	10.9368	10.9157	10.8668	10.8685	10.7485	10.8727	10.8268	10.6667	1836.06	-0.170288	0.098606	-1.72695	0.0841769	0.292115
NID2	ENSG00000087303	8.41658	9.89686	9.19721	9.11961	8.58198	9.15161	9.03424	8.85926	571.75	-0.524587	0.400945	-1.30838	0.190746	0.456792
GMCL1	ENSG00000087338	9.92285	9.98198	10.0344	9.94207	10.0389	10.1544	10.1641	10.1354	1061.71	0.227405	0.090012	2.52639	0.0115243	0.0921994
SF3B2	ENSG00000087365	12.6192	12.6214	12.5571	12.749	12.4722	12.4278	12.4511	12.4416	5997.5	-0.278487	0.0869479	-3.20291	0.00136046	0.0245676
KLHL42	ENSG00000087448	11.7589	11.6112	11.727	11.2488	12.2076	11.6984	11.9603	11.8939	3584.69	0.512999	0.219421	2.33796	0.0193891	0.125839
GNAS	ENSG00000087460	17.0891	17.1069	17.1928	16.9471	17.5719	17.4445	17.683	17.575	169351	0.705608	0.12137	5.81368	6.11131e-09	1.85957e-06
DNM1L	ENSG00000087470	11.4745	11.4214	11.4719	11.4062	11.5219	11.5144	11.5146	11.4372	2839.52	0.0787015	0.0711745	1.10575	0.268833	0.544013
PTHLH	ENSG00000087494	5.2373	5.89818	5.20882	5.90782	4.80162	5.26629	4.97298	5.34765	44.0707	-1.01884	0.446533	-2.28167	0.0225089	0.137348
PHACTR3	ENSG00000087495	1.15916	1.31536	1.25913	1.29937	1.21704	1.26512	1.3986	1.3624	2.48752	0.655566	1.01935	0.64312	0.520146	NA
ERGIC2	ENSG00000087502	10.4369	10.2796	10.2432	10.3651	10.1637	10.3258	10.2818	10.107	1245	-0.16384	0.122167	-1.34112	0.179881	0.442122
TFAP2C	ENSG00000087510	3.45095	3.29033	3.34322	3.54482	3.48338	3.32542	3.35201	3.53735	10.7917	0.0586274	0.470062	0.124723	0.900743	0.962364
AURKA	ENSG00000087586	5.95935	6.54186	5.80339	6.00189	5.70464	5.99242	5.87778	6.17552	66.7478	-0.299567	0.343888	-0.871116	0.383691	0.654004
CASS4	ENSG00000087589	2.71248	2.84568	2.62422	2.80799	2.81611	2.84207	2.79461	2.54321	6.84569	0.024408	0.623974	0.0391169	0.968797	NA
PIR	ENSG00000087842	8.94461	8.8743	8.87292	8.89751	9.07358	9.25697	9.37767	9.08416	537.361	0.463552	0.137704	3.36629	0.000761853	0.0167177
AAMDC	ENSG00000087884	5.8655	5.75085	5.84203	5.7662	5.69932	5.71403	5.47002	5.73801	53.5017	-0.287388	0.221748	-1.29602	0.19497	0.462014
RFX2	ENSG00000087903	9.26972	9.16133	9.1283	9.39306	9.22872	9.12044	9.21874	9.27292	600.127	-0.0478783	0.129087	-0.370899	0.710713	0.870541
METTL2A	ENSG00000087995	8.30935	8.19035	8.23402	8.50312	8.12613	8.22248	8.24324	8.27268	308.787	-0.152313	0.148007	-1.02909	0.303436	0.580877
SULT2B1	ENSG00000088002	4.94383	4.39293	4.20058	5.34855	4.4378	4.32563	4.24589	4.89157	27.3385	-0.733315	0.626305	-1.17086	0.241655	0.516555
ALG6	ENSG00000088035	8.29509	7.93608	8.00702	7.98715	8.03992	7.92573	8.04512	8.1108	265.46	-0.0517714	0.166191	-0.311518	0.755407	0.893867
CNOT3	ENSG00000088038	10.1496	10.1929	10.2451	10.2667	10.2793	10.0626	10.2784	10.2785	1194.93	0.0206159	0.113333	0.181906	0.855656	0.942999
GP6	ENSG00000088053	1.24194	1.29956	1.60418	1.38575	1.30181	1.35095	1.39635	1.4505	2.70418	-0.173717	1.11533	-0.155753	0.876228	NA
PTPN4	ENSG00000088179	10.0939	10.1596	10.3737	9.93338	10.3973	10.268	10.4736	10.2728	1230.18	0.302395	0.166006	1.82159	0.0685173	0.262036
DDX18	ENSG00000088205	10.415	10.3837	10.1895	10.7152	10.0243	10.2454	10.1736	10.172	1276.19	-0.421343	0.180449	-2.33497	0.0195449	0.126316
KHSRP	ENSG00000088247	11.5892	11.6035	11.5521	11.8071	11.483	11.3996	11.4741	11.4396	3005.59	-0.282793	0.111851	-2.52829	0.0114619	0.0919822
GNA11	ENSG00000088256	11.1382	11.2358	11.1436	11.1567	11.1974	11.1449	11.1254	11.2338	2309.1	0.010195	0.0803044	0.126954	0.898977	0.961616
ASAP3	ENSG00000088280	6.82229	6.69361	7.05393	6.92706	6.924	6.48687	6.8471	7.57392	126.936	0.24606	0.361565	0.680542	0.496161	0.739201
EDEM2	ENSG00000088298	9.60385	9.53745	9.48027	9.62307	9.53412	9.51977	9.51723	9.54316	747.628	-0.0510098	0.0896436	-0.569029	0.569337	0.789386
DNMT3B	ENSG00000088305	6.15763	6.10045	5.84368	5.83354	6.32719	6.14852	6.21843	6.10183	69.2341	0.384487	0.229369	1.67628	0.0936832	0.309963
REM1	ENSG00000088320	1.42766	1.72683	1.5789	1.52491	1.43162	1.63493	1.58265	1.76947	3.14177	0.399197	1.16191	0.343569	0.731171	NA
TPX2	ENSG00000088325	5.40934	6.93263	5.5153	5.53313	5.44295	6.4035	6.01615	6.37111	73.4533	0.108805	0.640663	0.169831	0.865143	0.946134
FER1L4	ENSG00000088340	4.93762	5.1543	5.81047	5.2506	5.456	5.50674	5.40518	5.71231	44.3671	0.379931	0.407378	0.932626	0.351013	0.62677
PDRG1	ENSG00000088356	8.86346	8.82671	8.81778	8.85418	8.6552	8.57612	8.61525	8.69838	429.444	-0.309264	0.0961376	-3.21689	0.00129588	0.0237778
EPB41L1	ENSG00000088367	11.1403	11.2558	11.3891	11.0837	11.3066	11.233	11.3898	11.3349	2476.04	0.137896	0.129669	1.06344	0.28758	0.565238
SLC15A1	ENSG00000088386	6.32569	5.54803	6.47423	6.69973	6.59315	5.64501	6.38499	7.36127	97.3921	0.547371	0.59661	0.917468	0.358897	0.632925
DOCK9	ENSG00000088387	10.3262	10.4155	10.5752	10.4313	10.3904	10.3379	10.3823	10.349	1355.66	-0.111611	0.105758	-1.05535	0.291267	0.56928
ANKRD10	ENSG00000088448	10.5359	10.4056	10.4036	10.5094	10.5267	10.5928	10.3235	10.5659	1436.22	0.0615821	0.124207	0.495803	0.620033	0.820167
TGDS	ENSG00000088451	8.40528	8.23772	8.11861	8.36305	8.16398	8.29229	8.35187	8.12847	307.69	-0.0753667	0.155052	-0.486075	0.626914	0.824134
DOCK3	ENSG00000088538	9.18068	9.54053	9.69863	8.82043	9.96907	10.062	10.0561	9.95609	872.75	0.966406	0.274721	3.51777	0.000435195	0.0111124
C3orf18	ENSG00000088543	8.6124	8.42223	8.53203	8.23435	8.53559	8.49479	8.62094	8.592	365.852	0.157348	0.155206	1.0138	0.31068	0.588341
COQ9	ENSG00000088682	9.49504	9.58118	9.48722	9.41042	9.47675	9.51141	9.35969	9.60675	721.553	-0.00424483	0.119823	-0.0354258	0.97174	0.990645
TMEM40	ENSG00000088726	0.891552	0.895118	0.987761	1.06729	0.897053	0.995174	0.892291	0.895234	1.94768	-0.636942	1.09149	-0.583551	0.559523	NA
KIF9	ENSG00000088727	7.6654	7.36743	7.34986	7.65887	7.43758	7.26966	7.08607	7.38574	171.988	-0.35172	0.206005	-1.70734	0.087759	0.299256
ARHGAP28	ENSG00000088756	4.8905	4.64568	4.32447	4.63983	4.79363	4.32199	4.50085	4.52522	24.6481	-0.237957	0.412997	-0.576171	0.564499	0.786173
CRLS1	ENSG00000088766	9.7231	9.6363	9.52678	9.68293	9.50016	9.59136	9.4516	9.58343	771.764	-0.166585	0.110607	-1.5061	0.132042	0.372767
PPP1R13B	ENSG00000088808	9.18599	9.1638	9.13055	9.43713	9.28881	9.09748	9.09294	9.37346	601.16	-0.02507	0.16515	-0.151801	0.879344	0.951754
ATRN	ENSG00000088812	11.7819	11.8774	12.0124	11.6813	12.0134	11.8741	11.9882	11.8493	3802.43	0.129342	0.136199	0.949656	0.342287	0.61928
SMOX	ENSG00000088826	8.41221	8.10023	7.62879	8.70018	7.39255	7.72758	7.53415	8.02186	268.955	-0.903029	0.3551	-2.54302	0.0109898	0.0898054
SIGLEC1	ENSG00000088827	2.48682	2.3931	2.48411	2.52001	2.98133	2.67528	2.62473	2.93757	6.73325	2.03136	0.700485	2.89993	0.00373248	NA
FKBP1A	ENSG00000088832	11.5058	11.4979	11.3573	11.7033	11.258	11.2488	11.3469	11.2901	2732.16	-0.346414	0.128044	-2.70542	0.00682176	0.0669957
NSFL1C	ENSG00000088833	10.5161	10.4183	10.3325	10.6403	10.3073	10.279	10.283	10.2809	1344.6	-0.288144	0.121073	-2.37992	0.0173166	0.117736
SLC4A11	ENSG00000088836	6.35004	6.94475	6.7205	6.24151	7.08999	7.06625	7.14931	7.09036	120.31	0.836593	0.282622	2.96011	0.00307527	0.0409149
C20orf194	ENSG00000088854	9.20472	9.2854	9.28294	9.19308	9.49502	9.39868	9.38509	9.4242	648.389	0.27638	0.0932745	2.96309	0.00304572	0.0406474
ZNF343	ENSG00000088876	7.88453	7.67605	7.3707	7.53984	7.91495	7.65654	7.60004	7.73125	206.751	0.15524	0.215012	0.722007	0.47029	0.719103
EBF4	ENSG00000088881	8.19891	8.48887	7.94608	7.86067	8.57687	8.39286	8.10653	8.61179	320.144	0.441862	0.266277	1.65941	0.0970339	0.316291
CPXM1	ENSG00000088882	4.94704	5.68294	5.59116	5.18158	5.29888	5.15315	5.51342	5.63116	43.2162	0.0496264	0.406586	0.122056	0.902854	0.963154
MAVS	ENSG00000088888	11.413	11.5384	11.5299	11.3449	11.4816	11.3973	11.4076	11.5213	2811.93	-0.00930678	0.10568	-0.088066	0.929824	0.972993
LZTS3	ENSG00000088899	10.1533	10.2671	10.3661	9.97729	10.4838	10.6433	10.5891	10.5669	1362.49	0.548918	0.148828	3.68827	0.000225785	0.00698671
F11	ENSG00000088926	6.12568	6.77058	7.28229	5.88777	7.20232	7.27304	7.71039	7.41253	146.058	1.23911	0.496804	2.49416	0.0126257	0.0976728
XRN2	ENSG00000088930	11.0577	11.003	11.0944	11.3203	10.8937	10.873	11.0139	10.9226	2098.05	-0.291555	0.131702	-2.21374	0.0268466	0.153025
KIZ	ENSG00000088970	8.47916	8.19604	8.50937	8.33344	8.41227	8.40561	8.50993	8.2147	335.888	0.00636287	0.165251	0.0385042	0.969286	0.989778
DYNLL1	ENSG00000088986	11.1633	11.3594	11.1254	11.3692	11.3295	11.4379	11.3449	11.4264	2569.04	0.184448	0.123006	1.4995	0.133743	0.375009
TESC	ENSG00000088992	9.16488	9.44689	9.45157	9.49603	8.95682	9.40775	8.9556	9.76491	665.025	-0.107651	0.287232	-0.374788	0.707818	0.868854
SNX5	ENSG00000089006	9.87424	9.86827	9.89185	9.9412	9.86461	9.88385	9.99531	9.85914	954.539	0.0117628	0.0895741	0.13132	0.895522	0.959822
RPL6	ENSG00000089009	12.8369	12.6834	12.699	12.7691	12.5363	12.4767	12.6401	12.4933	6435.44	-0.308006	0.0992237	-3.10415	0.00190824	0.030858
SIRPG	ENSG00000089012	-2.0907	-2.09021	-2.09083	-2.09129	-2.08995	-2.09031	-2.0906	-2.07223	0.128914	0.800757	3.53381	0.226599	0.820736	NA
MAPKAPK5	ENSG00000089022	9.59649	9.6154	9.57114	9.62237	9.5493	9.64175	9.59018	9.67151	780.458	0.0189285	0.0854119	0.221614	0.824614	0.928105
P2RX7	ENSG00000089041	4.9114	5.05202	5.24406	5.14275	5.261	5.06528	5.27836	5.11344	35.4433	0.194132	0.28001	0.693302	0.48812	0.7322
ESF1	ENSG00000089048	10.1169	9.68208	9.55312	9.92096	9.61134	9.64139	9.62596	9.54015	853.47	-0.348262	0.192193	-1.81205	0.0699789	0.265283
RBBP9	ENSG00000089050	9.33939	9.22008	9.22683	9.35767	9.29609	9.38808	9.46716	9.43078	650.554	0.164139	0.109756	1.49548	0.134788	0.37708
ANAPC5	ENSG00000089053	11.4252	11.5108	11.5974	11.4987	11.6013	11.6182	11.6809	11.6387	3051.99	0.184068	0.0861608	2.13633	0.0326524	0.17212
SLC23A2	ENSG00000089057	11.6028	11.7823	11.9601	11.5029	11.9545	12.0337	12.1471	11.9261	3797.03	0.427874	0.172996	2.47332	0.0133862	0.101383
SLC8B1	ENSG00000089060	8.37804	8.29784	8.0769	8.63489	7.9539	8.03661	7.95816	8.25992	301.373	-0.471702	0.214792	-2.19608	0.0280859	0.158095
TMEM230	ENSG00000089063	11.2057	11.2606	11.2566	11.1794	11.2408	11.2827	11.4511	11.2393	2467.09	0.118824	0.104596	1.13603	0.255945	0.530275
DZANK1	ENSG00000089091	6.76971	6.77563	7.00538	6.9168	6.90914	6.74147	6.90429	6.71867	115.352	-0.0845422	0.17893	-0.472487	0.636579	0.828488
KDM2B	ENSG00000089094	8.48437	8.56388	8.69665	8.55545	8.4643	8.45477	8.50793	8.46146	369.063	-0.161059	0.113888	-1.41418	0.157308	0.411046
CFAP61	ENSG00000089101	6.18382	5.88309	5.71096	5.9196	5.66227	5.66475	5.73018	5.50728	56.3784	-0.564818	0.258182	-2.18767	0.0286936	0.159605
LHX5	ENSG00000089116	-0.0473803	-0.0445981	-0.0481295	-0.00325257	-0.0982365	-0.0451853	0.00315353	-0.0986569	0.972644	-0.665123	1.50293	-0.44255	0.658092	NA
TASP1	ENSG00000089123	8.53602	8.43594	8.40078	8.54863	8.34613	8.23913	8.3676	8.31772	339.167	-0.251676	0.115619	-2.17678	0.0294969	0.161885
OAS1	ENSG00000089127	7.39031	7.84042	7.93815	7.31054	7.93203	8.08164	8.27207	8.19835	246.038	0.741537	0.26548	2.79319	0.00521906	0.0564815
GCN1	ENSG00000089154	11.8699	12.1149	12.0023	11.9506	12.0708	12.0055	11.9243	12.0035	4085.43	0.0208146	0.109788	0.189589	0.849631	0.939898
RPLP0	ENSG00000089157	13.9827	13.8362	13.6814	14.1226	13.5576	13.5618	13.5185	13.5383	13842.7	-0.54478	0.148981	-3.65671	0.00025547	0.00767124
PXN	ENSG00000089159	10.896	11.0693	11.0449	11.1201	11.043	11.1679	11.0239	11.0276	2124.23	0.0464795	0.110694	0.41989	0.674566	0.852663
SIRT4	ENSG00000089163	4.50488	4.81545	4.85052	4.49574	4.65248	4.41489	4.86731	4.85712	26.3149	0.0839746	0.389062	0.215838	0.829114	0.929883
RPH3A	ENSG00000089169	6.76091	8.69581	8.71817	6.93008	8.44566	9.97612	10.0248	9.32158	636.183	2.14173	0.955279	2.242	0.0249614	0.146018
KIF16B	ENSG00000089177	9.5249	9.73948	9.57859	9.56018	9.43249	9.72501	9.63523	9.5456	775.543	-0.0206443	0.138518	-0.149037	0.881524	0.952817
TRMT6	ENSG00000089195	9.77071	9.47296	9.41182	9.77176	9.29596	9.37221	9.30224	9.19188	712.79	-0.487936	0.16551	-2.94807	0.00319761	0.0417887
CHGB	ENSG00000089199	17.0786	17.8219	17.6956	16.9775	17.9635	18.0976	18.0716	17.806	225847	0.777119	0.293092	2.65145	0.00801476	0.0739253
PEBP1	ENSG00000089220	12.7715	12.8758	13.0179	12.5779	13.0915	12.974	13.1883	13.0138	7966.19	0.361132	0.161554	2.23537	0.0253933	0.147457
BRAP	ENSG00000089234	9.80495	9.98011	10.0418	9.90849	9.94067	9.9025	10.0439	9.78178	976.25	-0.0238227	0.131754	-0.180812	0.856515	0.943082
ERP29	ENSG00000089248	12.2684	12.653	12.5682	12.0971	12.7103	12.6163	12.6835	12.6061	6004.18	0.343838	0.193411	1.77776	0.075444	0.276762
NOS1	ENSG00000089250	0.96446	0.968147	1.06148	1.05489	1.02355	0.912597	1.19834	0.968267	2.08668	0.249349	1.17145	0.212854	0.83144	NA
FUS	ENSG00000089280	11.9336	11.9756	12.0418	12.2663	11.8532	12.0031	11.8237	11.9844	4085.45	-0.209206	0.142674	-1.46632	0.142562	0.389814
IGBP1	ENSG00000089289	9.48886	9.40239	9.62385	9.5318	9.37743	9.29652	9.40141	9.21412	688.423	-0.284815	0.121419	-2.34572	0.0189904	0.124122
FXYD5	ENSG00000089327	10.6236	11.1604	10.3921	10.4917	11.0092	11.1747	10.8356	10.6928	1844.56	0.341717	0.274196	1.24625	0.212673	0.483112
ZNF302	ENSG00000089335	10.0103	9.69002	9.79853	9.73089	9.81939	9.69013	9.82297	9.61782	879.931	-0.109148	0.148059	-0.737195	0.461004	0.713025
GRAMD1A	ENSG00000089351	10.973	11.1093	11.0867	10.9563	10.7517	10.8644	10.8213	10.7604	1946.56	-0.343247	0.0970897	-3.53536	0.000407218	0.0105605
FXYD3	ENSG00000089356	9.17687	9.93453	9.22302	8.93137	9.68218	10.0738	9.53992	9.59485	780.345	0.530967	0.332764	1.59563	0.110572	0.338272
HEPH	ENSG00000089472	6.70713	7.8606	7.25836	7.16461	7.45549	8.40556	7.90608	7.54703	209.261	0.89118	0.434965	2.04885	0.0404766	0.194123
CDIP1	ENSG00000089486	11.204	11.2801	11.1481	10.8727	11.3157	11.2891	11.2719	11.2629	2380.36	0.218	0.145187	1.50151	0.133224	0.374333
CMTM1	ENSG00000089505	4.17431	4.40199	4.36551	4.33874	4.63458	4.28504	4.45464	4.74063	22.067	0.579828	0.372715	1.55569	0.119782	0.353152
KCNH4	ENSG00000089558	5.18698	5.62005	5.05797	5.02645	5.40353	5.43914	5.03088	5.66058	41.1685	0.325142	0.394003	0.825227	0.409243	0.675181
GANAB	ENSG00000089597	13.1694	13.216	13.1593	13.2277	13.0649	13.0126	13.1216	13.0145	8948.27	-0.203332	0.0735323	-2.76521	0.00568858	0.0597563
GMIP	ENSG00000089639	8.15042	8.35332	8.00913	8.10437	7.99361	8.20962	7.87184	8.24988	280.678	-0.107263	0.192359	-0.557617	0.577106	0.794408
RBM41	ENSG00000089682	8.11887	8.08854	8.31446	8.11641	8.38763	8.24266	8.17841	8.32157	300.026	0.188143	0.141051	1.33386	0.182249	0.445056
BIRC5	ENSG00000089685	3.68803	5.78447	4.34095	3.82143	3.97009	5.30865	4.72684	5.12346	34.2135	0.24789	1.51181	0.163968	0.869756	0.948024
LAG3	ENSG00000089692	1.7312	1.67928	1.78181	1.77541	1.79434	1.84043	2.13339	2.22082	4.01668	2.51846	1.03431	2.43493	0.0148947	NA
MLF2	ENSG00000089693	11.7453	11.8808	11.6251	11.6775	11.7431	11.7671	11.6363	11.7581	3404.5	-0.0131993	0.114617	-0.115161	0.908318	0.964081
OTUB2	ENSG00000089723	5.83905	5.7482	5.75828	6.21486	6.10273	5.88462	6.09011	6.12585	63.8015	0.271601	0.267385	1.01577	0.30974	0.587114
DDX24	ENSG00000089737	12.4949	12.5695	12.6326	12.4307	12.6775	12.5588	12.7691	12.5892	6194.57	0.171616	0.115612	1.48442	0.137698	0.381556
ZBTB25	ENSG00000089775	8.75722	8.69125	8.83865	8.6402	8.98724	8.87579	8.81683	8.89039	451.905	0.242588	0.119301	2.03341	0.0420113	0.197987
NECAP1	ENSG00000089818	10.7599	10.771	10.6745	10.7057	10.7583	10.6984	10.7265	10.575	1676.19	-0.0540555	0.0959195	-0.563551	0.57306	0.791463
ARHGAP4	ENSG00000089820	6.41156	6.71063	6.38958	6.50882	6.70217	6.85241	6.58149	7.00965	102.458	0.489623	0.228757	2.14037	0.032325	0.171358
ANKRD24	ENSG00000089847	6.00073	5.82338	6.35821	6.18758	6.03966	6.10546	5.95914	6.29711	69.5382	-0.00753593	0.272139	-0.0276915	0.977908	0.992284
DHX32	ENSG00000089876	9.90161	9.67807	9.6613	10.0289	9.50908	9.61068	9.57399	9.60116	840.49	-0.377886	0.153107	-2.46811	0.0135828	0.10205
RCOR1	ENSG00000089902	10.435	10.4735	10.6194	10.4321	10.5919	10.5127	10.6245	10.4687	1472.05	0.0863534	0.109854	0.786072	0.431826	0.691194
GPATCH2L	ENSG00000089916	10.7416	10.8003	10.8457	10.6674	10.9282	10.7739	10.8147	10.7629	1777.13	0.0828259	0.105482	0.785211	0.43233	0.691424
LTBP4	ENSG00000090006	9.74465	9.8326	9.43707	9.94623	9.66758	9.95089	9.70393	10.1815	915.102	0.207595	0.230174	0.901904	0.367108	0.640035
BLVRB	ENSG00000090013	9.29099	9.17044	8.95676	9.29162	8.93307	8.98068	8.8864	8.90101	537.242	-0.391089	0.143767	-2.72029	0.0065224	0.0650352
SLC9A1	ENSG00000090020	9.54799	9.81383	9.5865	9.85803	9.50154	9.59696	9.54458	9.66113	802.967	-0.196881	0.146013	-1.34839	0.177534	0.439344
SPTLC1	ENSG00000090054	11.1683	11.1066	11.1635	11.3043	10.9905	11.0647	11.2252	11.0935	2264.86	-0.13438	0.117533	-1.14334	0.252899	0.527629
PAPOLA	ENSG00000090060	12.7845	12.7442	12.7648	12.8257	12.6949	12.6341	12.7999	12.6685	6851.36	-0.115566	0.0851823	-1.35669	0.17488	0.434924
CCNK	ENSG00000090061	7.96185	7.98602	8.08454	8.07102	7.90611	8.07912	7.84922	7.97252	254.811	-0.113069	0.133148	-0.849201	0.395769	0.664664
PCBP4	ENSG00000090097	9.50989	9.48928	9.51206	9.38176	9.42352	9.59565	9.46691	9.43869	714.016	0.0135946	0.107097	0.126938	0.89899	0.961616
RGS1	ENSG00000090104	6.1569	6.42158	5.56024	5.4044	5.69495	6.14294	5.82926	5.34558	61.224	-0.32517	0.481485	-0.675349	0.499454	0.741933
YPEL3	ENSG00000090238	9.22783	9.56811	9.94168	9.26162	9.6582	9.82822	9.89191	9.52925	806.697	0.292578	0.260555	1.1229	0.261479	0.536685
MRPS33	ENSG00000090263	10.0496	9.7614	9.9325	9.8784	9.81259	9.68932	9.79851	9.64875	911.152	-0.253763	0.12964	-1.95744	0.0502953	0.218317
NDUFB2	ENSG00000090266	10.676	10.5644	10.4303	10.3002	10.5679	10.5616	10.2662	10.4848	1441.17	-0.0368597	0.167577	-0.219956	0.825905	0.928643
NUDC	ENSG00000090273	11.397	11.3949	11.2192	11.6404	11.1414	11.1815	11.0972	11.223	2532.68	-0.383275	0.1469	-2.60909	0.00907835	0.0804579
MAEA	ENSG00000090316	10.3377	10.3938	10.4956	10.5657	10.4371	10.3404	10.4878	10.644	1418.04	0.0459126	0.138679	0.331071	0.740591	0.886737
ICAM1	ENSG00000090339	9.25731	8.95841	8.99536	10.127	8.48303	8.04385	8.73319	8.9836	581.206	-1.24008	0.423756	-2.92641	0.00342897	0.0436864
STRN4	ENSG00000090372	10.6173	10.6696	10.6646	10.8477	10.5969	10.6708	10.7139	10.7164	1652.89	-0.0413043	0.110797	-0.372794	0.709301	0.869712
IRAK3	ENSG00000090376	6.3794	6.94537	6.33703	6.83102	5.85168	6.80869	6.43767	6.42487	95.9171	-0.384649	0.391436	-0.982661	0.325775	0.602906
LYZ	ENSG00000090382	8.29664	7.86242	8.97315	8.41752	9.32303	8.08193	9.18849	9.94369	536.081	1.26663	0.50918	2.48759	0.0128614	0.0987426
SI	ENSG00000090402	0.831046	0.83311	0.830488	0.828574	1.16487	0.832675	0.831474	1.40876	2.34182	4.7151	2.3848	1.97715	0.048025	NA
MUL1	ENSG00000090432	9.87204	9.80619	9.8082	10.1129	9.79264	9.78273	9.85856	9.84348	933.64	-0.130062	0.134307	-0.968396	0.332847	0.610226
TFAP4	ENSG00000090447	7.90616	7.56669	7.78439	7.98594	7.74096	7.45519	7.70156	7.47781	211.661	-0.348999	0.200018	-1.74484	0.0810131	0.285698
PDCD7	ENSG00000090470	9.1361	9.25653	9.14173	9.13253	9.18203	9.1328	9.16848	9.05805	569.26	-0.047054	0.100608	-0.467697	0.640001	0.830928
SPG21	ENSG00000090487	10.6237	10.6612	10.6424	10.6976	10.486	10.6049	10.6141	10.5102	1560.76	-0.149294	0.0854155	-1.74785	0.0804899	0.284512
DNAJB11	ENSG00000090520	10.1573	10.1087	9.86857	10.2913	9.83494	9.97081	9.79639	10.0023	1039.38	-0.314301	0.161584	-1.94513	0.0517595	0.221565
P3H2	ENSG00000090530	6.45756	6.29657	5.74912	6.8894	6.36272	6.62024	5.90986	6.54865	87.2616	-0.0502432	0.435506	-0.115367	0.908154	0.964045
THPO	ENSG00000090534	0.767236	0.720965	0.765856	0.806452	0.722777	0.666735	0.861208	0.721074	1.70943	-0.336231	1.17853	-0.285296	0.775417	NA
CHRD	ENSG00000090539	5.34016	5.54964	5.63412	5.88432	5.35658	5.61875	5.6105	5.78137	49.329	-0.0358641	0.308687	-0.116183	0.907508	0.964045
FLT3LG	ENSG00000090554	1.71666	1.59206	1.58217	1.52873	1.49239	1.72615	1.63224	1.43511	3.09488	-0.286676	1.00263	-0.285923	0.774937	NA
RAB11FIP3	ENSG00000090565	10.8134	10.8469	10.9815	10.5153	10.9856	10.928	10.95	10.8912	1880.54	0.20166	0.15815	1.27511	0.202269	0.471109
GNPTG	ENSG00000090581	10.241	10.3359	10.4572	10.0461	10.5928	10.5194	10.5415	10.4443	1366.11	0.362352	0.151027	2.39925	0.0164285	0.114044
ZNF268	ENSG00000090612	9.53789	9.25987	9.37625	9.50213	9.32663	9.32433	9.43864	9.30062	670.609	-0.113421	0.130117	-0.871684	0.383381	0.653684
GOLGA3	ENSG00000090615	12.1396	12.3402	12.1518	12.1222	12.2849	12.3444	12.0921	12.2196	4763.5	0.0688025	0.127452	0.53983	0.589314	0.801219
PABPC4	ENSG00000090621	11.124	10.985	10.7489	11.3699	10.618	10.7607	10.5755	10.6594	1915.28	-0.623194	0.196699	-3.16826	0.00153352	0.0265379
CD209	ENSG00000090659	4.86485	4.37584	4.70284	4.8033	5.28652	4.46656	5.07666	5.01822	30.1167	0.691445	0.463506	1.49177	0.135759	0.37883
CERS4	ENSG00000090661	9.39042	9.43958	9.62018	9.0466	9.67087	9.49586	9.72774	9.4542	727.169	0.298273	0.204054	1.46173	0.143814	0.392
MCOLN1	ENSG00000090674	9.5563	9.53166	9.6783	9.71695	9.74142	9.86828	10.0183	9.78114	862.094	0.347513	0.135257	2.56928	0.0101911	0.0857019
USP48	ENSG00000090686	10.786	10.7974	10.9147	10.7852	10.878	10.7909	10.8892	10.9164	1841.76	0.0697466	0.0906282	0.76959	0.441543	0.698004
EFNB1	ENSG00000090776	8.97475	9.06154	8.78682	9.22073	8.78936	8.6382	8.55077	9.28981	496.963	-0.248656	0.269865	-0.921409	0.356837	0.631469
PDPR	ENSG00000090857	8.99326	9.54854	9.50577	9.1084	9.28489	9.54497	9.48975	9.4178	669.634	0.184155	0.220573	0.834895	0.403777	0.671132
AARS	ENSG00000090861	12.3373	12.216	12.0501	12.4287	12.4037	12.2702	12.3438	12.2104	5012.07	0.0619042	0.147478	0.419751	0.674667	0.852663
GLG1	ENSG00000090863	12.7657	12.9064	12.9146	12.7507	12.9426	12.8902	12.84	12.8797	7455.19	0.0756237	0.0961479	0.786535	0.431554	0.690924
KIF4A	ENSG00000090889	4.45203	5.51209	4.63951	4.22351	4.61335	5.14847	5.10934	5.07024	32.3323	0.39011	0.641426	0.608191	0.543061	0.77187
TNRC6A	ENSG00000090905	11.1481	11.3215	11.2796	10.9579	11.4564	11.3392	11.3555	11.2859	2488.31	0.257135	0.145393	1.76856	0.0769681	0.278846
PLEKHG2	ENSG00000090924	7.97406	8.67291	8.31152	8.30265	7.72327	8.25697	7.79952	8.20681	297.17	-0.494051	0.28391	-1.74017	0.08183	0.287302
DLL3	ENSG00000090932	3.88771	3.80536	3.62195	3.53609	3.62686	3.64503	3.52868	3.61621	12.8411	-0.407421	0.442711	-0.920286	0.357423	0.632047
NAT14	ENSG00000090971	10.3285	10.0718	9.84313	9.85371	10.0511	10.0031	9.91897	10.1008	1050.25	-0.0324824	0.185702	-0.174917	0.861145	0.944714
PITPNM2	ENSG00000090975	10.032	10.0441	10.0204	9.93873	10.0819	10.1044	10.1729	9.8776	1052.09	0.0817223	0.12308	0.663977	0.506705	0.747295
EXOC1	ENSG00000090989	10.0233	9.83915	9.99893	10.0139	9.88698	9.9169	9.94119	9.83301	978.91	-0.113134	0.102725	-1.10133	0.270754	0.545965
RBM27	ENSG00000091009	9.21866	9.11349	8.98957	9.33181	9.0849	9.02562	9.01065	8.9219	547.957	-0.238447	0.143466	-1.66205	0.0965025	0.31563
POU4F3	ENSG00000091010	-0.186304	-0.18543	-0.186539	-0.0363027	-0.184956	-0.185614	-0.186123	0.0745712	0.986825	0.898892	2.99141	0.300491	0.763802	NA
OSBPL8	ENSG00000091039	11.7052	11.3963	11.5135	11.486	11.5495	11.5235	11.7317	11.4301	2999.46	0.0484881	0.147604	0.328501	0.742533	0.887897
DTX2	ENSG00000091073	7.34674	7.46575	7.48038	7.76715	7.4482	7.5422	7.57527	7.51411	184.457	-0.0093732	0.179771	-0.0521398	0.958417	0.985849
NLRC4	ENSG00000091106	4.52157	4.5761	4.46359	4.53242	4.64064	4.46782	4.64414	4.81671	24.2224	0.318495	0.316715	1.00562	0.314599	0.59158
PUS7	ENSG00000091127	8.75716	8.64732	8.51051	8.63038	8.56106	8.70382	8.54518	8.34096	387.203	-0.143838	0.158087	-0.909872	0.36289	0.637169
LAMB4	ENSG00000091128	4.00671	4.03116	4.50074	4.03535	4.07562	4.19854	4.15563	3.93346	17.8292	-0.201584	0.444313	-0.453698	0.650046	0.837791
NRCAM	ENSG00000091129	12.4713	12.5364	12.5908	12.0596	12.9274	12.7917	12.8825	12.7934	6540.3	0.608645	0.184685	3.29558	0.00098219	0.0198801
LAMB1	ENSG00000091136	11.6742	12.4898	11.9365	11.859	12.0297	12.1953	11.8894	12.2391	4328.61	0.089785	0.266349	0.337096	0.736045	0.883903
SLC26A4	ENSG00000091137	6.43237	6.04714	6.39253	5.95354	6.98761	6.47689	6.34607	6.57549	89.2109	0.720244	0.326111	2.20859	0.0272034	0.154576
SLC26A3	ENSG00000091138	0.00917366	-0.0920466	-0.0413339	-0.0439098	0.0162666	-0.0922223	0.0101253	-0.0920195	0.989479	0.0904666	1.64309	0.0550587	0.956092	NA
DLD	ENSG00000091140	11.1744	11.1761	11.1762	11.2608	11.0255	11.0856	11.1352	11.2158	2287.13	-0.117161	0.0945398	-1.23928	0.215242	0.486346
WDR7	ENSG00000091157	10.5778	10.5391	10.703	10.4096	10.7499	10.5559	10.8374	10.5652	1582.9	0.179686	0.150773	1.19176	0.233355	0.506643
TXNL1	ENSG00000091164	11.1375	11.0473	11.2619	11.2218	10.9464	10.9272	11.1004	10.8974	2162.51	-0.293853	0.118956	-2.47027	0.0135011	0.101657
IL5RA	ENSG00000091181	4.90692	5.42776	5.31686	5.24956	5.11177	5.12657	5.23557	5.30056	37.5585	-0.0964446	0.307429	-0.313713	0.753739	0.893398
ABCC6	ENSG00000091262	6.50781	6.59071	6.8595	6.11467	7.35737	7.03057	6.91696	7.05496	119.392	0.92733	0.300292	3.08809	0.00201444	0.031683
CMTM6	ENSG00000091317	11.6898	11.7355	11.6635	11.6426	11.7833	11.7556	11.7712	11.6947	3370.14	0.100205	0.0722464	1.38699	0.165446	0.422454
ITGA6	ENSG00000091409	9.80754	8.91238	9.0021	10.6629	8.82466	9.63079	8.50673	9.63437	819.193	-0.839396	0.702636	-1.19464	0.232228	0.505398
RAPGEF4	ENSG00000091428	9.33164	9.28736	9.21793	8.99079	9.4845	9.18576	9.40983	9.35067	628.529	0.222739	0.161989	1.37503	0.169124	0.42748
MAP3K20	ENSG00000091436	9.01955	9.09857	8.85945	9.90329	8.30926	8.88953	8.5406	9.03004	548.231	-0.856259	0.370251	-2.31264	0.0207423	0.130449
SMPX	ENSG00000091482	-0.944932	-0.99343	-1.04848	-1.04889	-1.04596	-0.993733	-1.04787	-1.04668	0.499706	-1.25506	2.56295	-0.489694	0.62435	NA
FH	ENSG00000091483	10.5119	10.5331	10.4811	10.5986	10.3634	10.4424	10.4052	10.3283	1411.34	-0.216257	0.0851366	-2.54012	0.0110814	0.0901175
SEL1L3	ENSG00000091490	10.7708	10.7061	10.4987	11.097	10.9492	11.2813	10.7657	11.4657	2053.31	0.526578	0.268281	1.96278	0.0496714	0.21708
TF	ENSG00000091513	8.10635	5.59884	5.94331	8.6652	5.12333	5.06683	5.07809	5.30387	184.665	-4.38185	0.964198	-4.54456	5.50514e-06	0.000431362
CDV3	ENSG00000091527	12.0951	12.0026	11.8962	12.2915	11.8992	11.9434	11.9826	11.9471	4146.61	-0.201144	0.140597	-1.43064	0.152534	0.403954
MYO15A	ENSG00000091536	5.71815	5.49123	6.00934	5.65598	6.05352	5.95041	6.06271	5.97281	59.6277	0.521838	0.258193	2.02112	0.0432672	0.201325
ALKBH5	ENSG00000091542	11.3902	11.3118	11.1983	11.3735	11.293	11.1823	11.242	11.2757	2498.18	-0.105654	0.0988209	-1.06915	0.285002	0.562274
APOH	ENSG00000091583	9.5793	9.48671	9.4197	9.48473	8.75878	8.78516	9.22133	8.89065	617.379	-0.845255	0.182738	-4.6255	3.73701e-06	0.000312966
NLRP1	ENSG00000091592	13.3698	13.0579	13.1105	12.7	12.7283	12.784	12.8348	12.6861	7889.53	-0.473778	0.199557	-2.37414	0.0175897	0.118763
PITPNM3	ENSG00000091622	8.54342	8.26404	8.38253	8.05023	8.70005	8.15582	8.3284	8.59499	339.695	0.215541	0.24015	0.897526	0.369438	0.641937
SPAG7	ENSG00000091640	9.77512	9.74432	9.77449	9.78477	9.67132	9.73097	9.70273	9.6888	852.258	-0.105853	0.074147	-1.42761	0.153403	0.405014
ORC6	ENSG00000091651	4.54408	4.94245	4.34315	4.7505	4.18392	4.79845	4.7151	5.0318	26.7812	0.133727	0.516832	0.258744	0.795833	0.913627
ZFHX4	ENSG00000091656	5.63941	6.28942	5.62899	5.81751	5.71459	6.28897	5.95086	5.80083	61.7373	0.155726	0.366681	0.424689	0.671063	0.850661
SLC17A6	ENSG00000091664	10.6482	10.6402	9.48964	9.60226	10.4012	10.6745	9.4278	9.61685	1216.75	-0.11142	0.499013	-0.223281	0.823317	0.927575
CPA1	ENSG00000091704	12.7311	9.14555	10.0886	12.0854	8.96247	6.99987	6.91084	7.82895	3112.43	-5.40284	1.25855	-4.29289	1.76362e-05	0.00103866
ZC3HC1	ENSG00000091732	8.06278	8.07808	8.13128	8.24918	8.06497	8.11621	7.99161	8.12842	275.578	-0.0885208	0.126536	-0.699573	0.484194	0.729597
ESR1	ENSG00000091831	9.74827	9.38953	9.84333	9.95837	9.20272	9.26634	9.67232	9.56566	789.427	-0.460798	0.235801	-1.95418	0.0506798	0.219131
RGS17	ENSG00000091844	10.4056	10.2323	10.4303	10.2245	10.56	10.4315	10.5665	10.2383	1349.07	0.191108	0.152421	1.25382	0.209909	0.480239
ANGPT2	ENSG00000091879	8.6661	8.54719	8.69183	8.80304	6.80643	6.70779	7.29316	7.20374	313.274	-2.60171	0.258124	-10.0793	6.82217e-24	6.22762e-20
TMEM101	ENSG00000091947	9.56287	9.54298	9.53736	9.42676	9.48719	9.55804	9.35677	9.53539	726.127	-0.0472164	0.111208	-0.424578	0.671144	0.850672
CD200	ENSG00000091972	10.7405	10.9778	11.0783	10.5397	11.1419	11.0639	11.2913	10.9885	2060.71	0.401229	0.200707	1.99907	0.0456004	0.207458
CCDC80	ENSG00000091986	7.87957	9.20427	7.83524	8.18767	8.24613	9.15546	8.50926	8.4291	388.122	0.314533	0.481081	0.653804	0.513238	0.751477
CMA1	ENSG00000092009	0.945829	0.947626	1.04827	1.04318	1.15764	1.10372	1.0509	1.1532	2.14219	1.80437	1.14324	1.5783	0.114497	NA
PSME1	ENSG00000092010	11.1185	11.1472	10.9087	11.1506	10.7919	10.8187	10.7594	10.9276	2004.06	-0.382767	0.121366	-3.15383	0.00161145	0.0274699
PPP2R3C	ENSG00000092020	8.63198	8.66531	8.47128	8.63304	8.54477	8.72913	8.51395	8.31632	380.923	-0.102241	0.164024	-0.62333	0.533068	0.765232
HAUS4	ENSG00000092036	6.56879	6.4844	6.81604	6.65021	6.54688	6.49463	6.62068	6.589	97.2794	-0.126902	0.187157	-0.678055	0.497737	0.740542
JPH4	ENSG00000092051	6.83791	6.90603	6.59236	6.47227	6.51971	6.67414	6.32734	6.47772	98.9032	-0.35942	0.237079	-1.51604	0.12951	0.368814
MYH7	ENSG00000092054	5.53746	4.51034	4.56619	4.364	4.23198	4.36771	4.0571	4.1497	26.482	-1.60877	0.581788	-2.76522	0.00568841	0.0597563
CEBPE	ENSG00000092067	-0.499603	-0.498931	-0.446196	-0.500405	-0.335418	-0.499073	-0.393098	-0.498909	0.764086	2.13055	2.34092	0.910133	0.362753	NA
SLC7A8	ENSG00000092068	13.3605	13.7102	13.6509	12.982	14.1171	13.8951	13.7922	13.8619	13658.6	0.671568	0.245008	2.741	0.00612521	0.0623692
OSGEP	ENSG00000092094	9.31744	9.29838	9.41083	9.3354	9.41698	9.47627	9.35628	9.32847	661.584	0.0815652	0.0988137	0.825444	0.40912	0.67516
SLC22A17	ENSG00000092096	12.5385	12.9185	12.7646	12.3188	13.0986	12.8615	12.8055	13.065	7302.17	0.446889	0.212867	2.09938	0.0357835	0.181472
RNF31	ENSG00000092098	8.76658	8.89512	8.85256	8.88733	8.72732	8.78565	8.67879	8.72071	443.637	-0.186425	0.101592	-1.83504	0.0664999	0.256901
SCFD1	ENSG00000092108	11.2968	11.1546	11.2221	11.1455	11.293	11.2613	11.3618	11.0948	2407.92	0.0742507	0.118895	0.624509	0.532293	0.764541
G2E3	ENSG00000092140	8.91205	9.07964	8.96264	8.90456	8.91549	9.17931	9.04882	8.79755	506.345	0.0422756	0.157596	0.268252	0.788505	0.909797
HECTD1	ENSG00000092148	12.0255	12.1943	12.0899	12.093	12.1013	12.0393	12.0514	12.0537	4337.83	-0.059414	0.0828746	-0.716915	0.473426	0.72175
HNRNPC	ENSG00000092199	12.5265	12.4002	12.3921	12.5691	12.3764	12.3965	12.4209	12.3127	5512.32	-0.142474	0.0980523	-1.45304	0.146213	0.395763
RPGRIP1	ENSG00000092200	2.65975	2.71488	2.61455	2.85685	2.76337	2.78948	2.53094	2.53899	6.56319	-0.29017	0.641275	-0.452489	0.650916	NA
SUPT16H	ENSG00000092201	11.6688	11.5663	11.5417	11.679	11.4185	11.4263	11.4515	11.396	2949.15	-0.282478	0.0831594	-3.39683	0.000681717	0.0155576
TOX4	ENSG00000092203	10.7271	10.7794	10.7629	10.7365	10.638	10.6247	10.6843	10.6297	1663.6	-0.15778	0.0669155	-2.3579	0.0183785	0.122011
GEMIN2	ENSG00000092208	7.31125	7.17056	6.96079	7.11125	6.98001	7.12956	7.01068	6.91887	135.821	-0.218855	0.179936	-1.21629	0.223874	0.495655
TGM1	ENSG00000092295	3.96108	4.13789	3.95487	4.3229	4.23571	4.13236	4.19841	4.19463	17.8994	0.247245	0.384312	0.643345	0.52	0.755619
TINF2	ENSG00000092330	10.2111	10.0004	9.97555	10.2551	9.85757	9.95558	9.97815	9.86543	1042.11	-0.299301	0.135319	-2.21182	0.0269792	0.153589
DAZL	ENSG00000092345	-1.38321	-1.38206	-1.34127	-1.34236	-1.38145	-1.34005	-1.38297	-1.38203	0.36142	-0.629061	2.74313	-0.229322	0.818619	NA
TBL1Y	ENSG00000092377	4.30025	2.58453	2.64179	2.55825	5.05388	2.58205	2.57515	2.58491	19.5947	1.10622	3.23529	0.341923	NA	NA
SEMA6A	ENSG00000092421	9.00692	8.8161	8.84221	9.06233	9.36182	8.89669	8.45246	9.42587	526.733	0.244509	0.306757	0.797077	0.425406	0.687057
TRPM7	ENSG00000092439	11.2324	11.1609	11.236	11.1436	11.2701	11.3486	11.3214	11.2386	2430.21	0.149121	0.0810365	1.84017	0.0657434	0.25508
TYRO3	ENSG00000092445	6.50551	6.61956	6.32354	6.94228	5.9906	6.60154	6.09169	6.49821	91.1917	-0.513645	0.333243	-1.54135	0.123231	0.359012
WDR76	ENSG00000092470	7.60285	7.63132	7.37128	7.43907	7.3591	7.32915	7.24846	7.24425	170.934	-0.353773	0.156308	-2.26331	0.0236165	0.141413
CAPN3	ENSG00000092529	4.13656	4.09474	4.42803	4.10714	4.57706	4.50769	4.39388	4.68628	21.4783	0.935441	0.373904	2.50182	0.0123557	0.0963597
SNAP23	ENSG00000092531	8.90756	8.95585	8.84832	9.21348	8.59806	8.90544	8.77904	8.75328	474.353	-0.341662	0.170831	-2.00001	0.0454996	0.207257
TBX15	ENSG00000092607	0.849666	0.953925	0.848728	0.845515	0.907627	0.952469	0.94845	0.853264	1.88755	0.647324	1.05988	0.61075	0.541365	NA
PHGDH	ENSG00000092621	8.68042	9.44101	8.70238	9.42412	8.55967	8.95942	8.76349	9.10108	521.103	-0.38774	0.320598	-1.20943	0.226499	0.498817
COL9A3	ENSG00000092758	4.17665	4.20434	4.24223	4.37691	4.25766	6.55847	4.62086	4.51	41.1039	2.44583	0.809929	3.01981	NA	NA
EZR	ENSG00000092820	12.8547	12.6615	12.3832	13.0832	12.7994	12.6524	12.4816	12.6923	6789.04	-0.164565	0.223992	-0.73469	0.462528	0.71363
MYL6	ENSG00000092841	13.8302	13.8773	13.6876	13.8864	13.9252	13.9519	13.8769	13.8036	14855.1	0.0987823	0.104324	0.946878	0.343701	0.620395
AGO1	ENSG00000092847	10.5322	10.7436	10.7341	10.5335	10.7001	10.7382	10.7259	10.7337	1646.27	0.123681	0.112931	1.09519	0.273435	0.548811
TEKT2	ENSG00000092850	6.80624	6.98132	7.13488	7.14603	7.11642	6.98584	7.18711	7.02523	133.233	0.0914929	0.186584	0.490358	0.62388	0.822502
CLSPN	ENSG00000092853	4.25131	5.231	4.07729	4.41352	4.22536	4.81007	4.3467	4.7174	25.4241	-0.0983291	0.644972	-0.152455	0.878828	0.951685
RFFL	ENSG00000092871	9.03173	8.89231	8.96428	9.06804	9.25419	9.19104	9.07104	9.15214	543.671	0.26765	0.115069	2.326	0.0200185	0.127879
UNC13D	ENSG00000092929	7.27533	7.05226	7.01505	8.25574	7.20249	6.81497	6.96339	7.84576	178.24	-0.389178	0.497611	-0.782093	0.43416	0.692509
MFSD11	ENSG00000092931	9.29384	9.36706	9.50163	9.33545	9.52495	9.59436	9.67103	9.64638	726.206	0.348347	0.113032	3.08183	0.00205729	0.03213
DPYSL2	ENSG00000092964	12.0879	12.3022	12.4443	11.8797	12.3435	12.1305	12.2439	12.1686	4762.28	0.037353	0.192655	0.193885	0.846266	0.938448
TGFB2	ENSG00000092969	7.27073	7.37408	7.01225	8.05648	6.73682	6.81415	6.35726	7.76013	165.8	-0.716265	0.511248	-1.40101	0.16121	0.416131
GPATCH2	ENSG00000092978	8.76874	8.72507	8.73546	8.72664	8.7688	8.73726	8.76462	8.73828	429.294	0.0200552	0.0888552	0.225706	0.82143	0.926808
NUP50	ENSG00000093000	10.1529	10.2889	10.0329	10.1898	10.1907	10.1194	10.1496	10.0683	1138.4	-0.0546713	0.112986	-0.483875	0.628474	0.824699
CDC45	ENSG00000093009	3.18288	4.05744	3.17942	3.51563	3.29737	3.74961	3.58053	3.75602	12.8313	0.213227	0.788825	0.27031	0.786922	0.909351
COMT	ENSG00000093010	10.1267	10.2748	10.134	10.2081	10.3613	10.2899	10.22	10.3307	1215.7	0.168916	0.0984538	1.71568	0.0862199	0.296633
ADA2	ENSG00000093072	11.3221	11.4066	11.2497	10.7629	12.0461	11.6715	11.5139	11.5533	2931.71	0.738853	0.25423	2.90624	0.00365799	0.0456272
AC016026.1	ENSG00000093100	1.49116	1.35319	1.39704	1.48048	1.45745	1.45183	1.44749	1.40464	2.71959	0.0897078	0.864085	0.103818	0.917314	NA
VNN3	ENSG00000093134	1.04117	0.991461	1.1386	1.47724	0.934014	0.9325	0.931329	0.932989	2.33598	-4.63985	1.60623	-2.88866	0.00386889	NA
ECHDC1	ENSG00000093144	10.1126	9.95207	10.0648	10.1805	9.77069	10.001	10.0569	10.0292	1045.15	-0.163642	0.138425	-1.18217	0.237138	0.510968
LRRFIP2	ENSG00000093167	10.1131	10.0346	10.0662	10.4725	10.1032	10.1022	10.1717	10.1755	1149.31	-0.0706646	0.167087	-0.422921	0.672353	0.851373
SEC22C	ENSG00000093183	10.7008	10.7171	10.6823	10.6259	10.7804	10.6715	10.7767	10.665	1668.35	0.0630272	0.0863923	0.729547	0.465667	0.716172
XYLB	ENSG00000093217	5.88812	6.05251	5.69555	6.05625	5.96434	5.98381	6.08602	5.96901	62.8278	0.130001	0.227223	0.572127	0.567236	0.78843
HDAC6	ENSG00000094631	11.007	10.976	11.0199	10.8366	11.1357	11.0271	10.996	11.0159	2056.02	0.121904	0.102982	1.18374	0.236516	0.51048
OR1I1	ENSG00000094661	-1.73561	-1.73478	-1.73584	-1.70586	-1.73433	-1.70418	-1.73544	-1.73475	0.24132	0.0794234	3.53381	0.0224753	0.982069	NA
GABRP	ENSG00000094755	4.07574	4.47104	4.06916	5.05756	4.17988	4.02506	4.1137	4.65011	22.4064	-0.582407	0.631715	-0.921946	0.356557	0.63127
CDC6	ENSG00000094804	5.7269	6.59864	5.56153	6.31519	5.14694	5.95836	5.41817	5.87996	63.7526	-0.890277	0.504195	-1.76574	0.0774397	0.279539
UPRT	ENSG00000094841	9.06015	9.09819	9.07181	8.85449	9.10452	9.08726	9.09524	9.04321	532.189	0.0871926	0.118098	0.738308	0.460328	0.712531
CDC23	ENSG00000094880	9.45543	9.44856	9.4515	9.51447	9.24542	9.2593	9.37306	9.24855	666.99	-0.277041	0.0927292	-2.98764	0.00281144	0.0385928
AAAS	ENSG00000094914	9.88316	9.82291	9.86073	9.87599	9.90553	9.83507	9.94596	9.79867	934.037	0.0176013	0.0893152	0.197069	0.843773	0.936745
CBX5	ENSG00000094916	12.3199	12.4536	12.4446	12.0699	12.5147	12.3302	12.3929	12.3533	5293.62	0.0987928	0.153987	0.641565	0.521156	0.756181
FMO2	ENSG00000094963	1.03994	1.14795	1.0389	1.08473	1.0459	1.04299	1.04074	1.37111	2.27052	0.728648	1.14976	0.633736	0.526253	NA
SUCO	ENSG00000094975	11.9763	11.857	11.8104	11.8946	12.0293	12.0757	11.8601	11.7953	3871.51	0.0878276	0.128801	0.681885	0.495311	0.738497
MSH2	ENSG00000095002	9.64104	9.29313	9.37131	9.53495	9.32577	9.19755	9.25052	9.16404	658.91	-0.347776	0.147983	-2.3501	0.0187683	0.123288
MAP3K1	ENSG00000095015	9.27201	9.14332	9.21037	9.53233	9.19384	9.11293	8.92118	9.35438	603.471	-0.217298	0.193924	-1.12053	0.262488	0.537789
DHPS	ENSG00000095059	10.1357	10.2701	10.254	10.2226	10.1794	10.2321	10.2368	10.2166	1192.27	-0.00773645	0.0834733	-0.0926817	0.926156	0.971047
HOOK2	ENSG00000095066	10.8825	10.7979	11.0618	10.9249	10.9855	10.9071	10.993	11.1136	1997.97	0.119678	0.123874	0.966126	0.333981	0.61119
NXPE1	ENSG00000095110	-0.480198	-0.479557	-0.378909	-0.480961	-0.423618	-0.425592	-0.480065	-0.373142	0.757736	1.0855	2.02589	0.535812	0.592089	NA
ARCN1	ENSG00000095139	12.7747	12.821	12.7235	12.8075	12.7147	12.7587	12.803	12.6307	6919.66	-0.0784299	0.088323	-0.88799	0.374546	0.645895
EPB41L4B	ENSG00000095203	11.5729	11.5437	11.6753	11.0988	11.665	11.6679	11.67	11.4213	3020.6	0.171861	0.201205	0.854159	0.393017	0.662343
TMEM38B	ENSG00000095209	9.98747	9.42713	9.51832	9.54042	9.56836	9.44425	9.71004	9.29742	770.223	-0.186681	0.22481	-0.830394	0.406316	0.673211
PSMD5	ENSG00000095261	10.2783	10.2222	10.3504	10.3974	10.1593	10.3116	10.4041	10.2839	1265.07	-0.0310082	0.117917	-0.262967	0.792576	0.911922
PTGS1	ENSG00000095303	7.35364	7.9317	7.05736	8.31674	7.06389	8.37493	7.8191	7.8369	235.165	0.14467	0.490821	0.294752	0.768183	0.89972
NUP188	ENSG00000095319	10.2999	10.4348	10.3286	10.6346	10.3347	10.3645	10.3963	10.3511	1351.15	-0.104262	0.134179	-0.777032	0.43714	0.694229
CRAT	ENSG00000095321	9.26907	9.49285	9.18023	9.29519	9.37986	9.32715	9.09773	9.46639	641.055	0.0159273	0.166834	0.0954679	0.923943	0.970008
[truncated: 56,397 more rows]
